# Supplementary material for: Protein covariation networks for elucidating ferroptosis inducer mechanisms and potential synergistic drug targets
Source: Commun Biol. 2025 Mar 31;8:480. doi: 10.1038/s42003-025-07886-3 (PMC11958834; doi:10.1038/s42003-025-07886-3)
Supplement: Supplementary file 3 — Supplementary Data 1 [file 42003_2025_7886_MOESM3_ESM.xlsx]

## Sheet: TableS1
Abbreviation	Protein	Function	Antibody Source	Identifier	Dilution	References
SLC7A11	Solute Carrier Family 7 Member 11	Forms System Xc- with SLC3A2. Imports cystine for the synthesis of reduced glutathione (GSH) into cells, while exporting glutamate outside the cell.	Invitrogen	PA5-116134	200	Zhao Y, Huang Z, Peng H. Molecular Mechanisms of Ferroptosis and Its Roles in Hematologic Malignancies. Front Oncol. (2021) Oct 27;11:743006. doi: 10.3389/fonc.2021.743006. eCollection 2021.PMID: 34778060.
SLC3A2	Solute Carrier Family 3 Member 2	Forms System Xc- with SLC7A11. Imports cystine for the synthesis of reduced glutathione (GSH) into cells, while exporting glutamate outside the cell.	Sigma	HPA017980	500	Zhao Y, Huang Z, Peng H. Molecular Mechanisms of Ferroptosis and Its Roles in Hematologic Malignancies. Front Oncol. (2021) Oct 27;11:743006. doi: 10.3389/fonc.2021.743006. eCollection 2021.PMID: 34778060.
GPx4	Glutathione Peroxidase 4	Reduces lipid hydroperoxides using reduced glutathione (GSH) , thereby suppress ferroptosis.	abcam	ab125066	100	Zhao Y, Huang Z, Peng H. Molecular Mechanisms of Ferroptosis and Its Roles in Hematologic Malignancies. Front Oncol. (2021) Oct 27;11:743006. doi: 10.3389/fonc.2021.743006. eCollection 2021.PMID: 34778060.
ATF4	Activating Transcription Factor 4	Transcription factor which induces the expression of HSPA5.	CST	11815S	100	Chen G, Guo G, Zhou X, Chen H. Potential mechanism of ferroptosis in pancreatic cancer. Oncol Lett. (2020) Jan 19(1);579-587. doi: 10.3892/ol.2019.11159.
HSPA5 (BiP, GRP78)	Heat Shock Protein Family A (Hsp70) Member 5	A major chaperone in the endoplasmic reticulum, involved in protein folding and the ER stress response. Binds and Stabilizes GPx4, thereby suppresses ferroptosis.	abcam	ab21685	800	Chen G, Guo G, Zhou X, Chen H. Potential mechanism of ferroptosis in pancreatic cancer. Oncol Lett. (2020) Jan 19(1);579-587. doi: 10.3892/ol.2019.11159.
NRF2	Nuclear factor erythroid 2-related factor 2	Transcription factor regulating the expression of antioxidant genes in response to oxidative stress. Dissociates from Keap1 under oxidative stress conditions, leading to the translocation/accumulation at the nucleus. Promotes the transcription of HO-1, FTH1, FTL, and SLC7A11, thereby suppressing ferroptosis.	MBL	M200-3	1000	Dong H, Xia Y, Jin S, Xue C, Wang Y, Hu R, Jiang H. Nrf2 attenuates ferroptosis-mediated IIR-ALI by modulating TERT and SLC7A11. Cell Death Dis. (2021) Oct 29;12(11):1027. doi: 10.1038/s41419-021-04307-1.
AIFM2 (FSP1)	Ferroptosis suppressor protein 1	Synthesizes ubiquinol from CoQ10 at the plasma membrane, thereby suppresses lipid peroxidation.	Sigma	HPA02896	50	Bersuker K, Hendricks JM, Li Z, Magtanong L, Ford B, Tang PH, Roberts MA, Tong B, Maimone TJ, Zoncu R, Bassik MC, Nomura DK, Dixon SJ, Olzmann JA. The CoQ oxidoreductase FSP1 acts parallel to GPX4 to inhibit ferroptosis. Nature (2019) Nov;575(7784):688-692. doi: 10.1038/s41586-019-1705-2.
DHODH	Dihydroorotate Dehydrogenase (Quinone)	Suppress ferroptosis by reducing lipid peroxidation at the mitochondrial membrane. Functions independently from the GPx4 pathway and FSP1 pathway.	Sigma	HPA010123	250	Mao C, Liu X, Zhang Y, Lei G, Yan Y, Lee H, Koppula P, Wu S, Zhuang L, Fang B, Poyurovsky MV, Olszewski K, Gan B. DHODH-mediated ferroptosis defence is a targetable vulnerability in cancer. Nature (2021) May;593(7860):586-590. doi: 10.1038/s41586-021-03539-7.
FATP2 (SLC27A2)	Long-Chain Fatty Acid Transport Protein 2; Solute carrier family 27 member 2	Imports arachidonic acid (AA) into cells. The accumulation of AA-derived PGE2 promotes ferroptosis.	Invitrogen	PA5-102343	800	Veglia F, Tyurin VA, Blasi M, De Leo A, Kossenkov AV, Donthireddy L, To TKJ, Schug Z, Basu S, Wang F, Ricciotti E, DiRusso C, Murphy ME, Vonderheide RH, Lieberman PM, Mulligan C, Nam B, Hockstein N, Masters G, Guarino M, Lin C, Nefedova Y, Black P, Kagan VE, Gabrilovich DI. Fatty acid transport protein 2 reprograms neutrophils in cancer. Nature (2019) May;569(7754):73-78. doi: 10.1038/s41586-019-…
TFR1	Transferrin receptor protein 1	Receptor for iron (Fe3+) uptake into cells.	Invitrogen	13-6800	250	Gao M, Monian P, Quadri N, Ramasamy R, Jiang X. Glutaminolysis and Transferrin Regulate Ferroptosis. Mol Cell. (2015) Jul 16;59(2):298-308. doi: 10.1016/j.molcel.2015.06.011.
HSPB1	Heat shock protein beta-1	Reduces TFR1 endocytosis and recycling, thereby suppress ferroptosis.	e Bioscience	14-9112-80	50	Sun X, Ou Z, Xie M, Kang R, Fan Y, Niu X, Wang H, Cao L, Tang D. HSPB1 as a novel regulator of ferroptotic cancer cell death. Oncogene (2015) Nov 5;34(45):5617-25. doi: 10.1038/onc.2015.32. Gao M, Monian P, Quadri N, Ramasamy R, Jiang X. Glutaminolysis and Transferrin Regulate Ferroptosis. Mol Cell. (2015) Jul 16;59(2):298-308. doi: 10.1016/j.molcel.2015.06.011.
FT	Ferritin	Iron storage protein. Composed of ferritin heavy chain (FTH1) and ferritin light chain (FTL) subunits.	Invitrogen	MA5-14736	100	Zhao Y, Huang Z, Peng H. Molecular Mechanisms of Ferroptosis and Its Roles in Hematologic Malignancies. Front Oncol. (2021) Oct 27;11:743006. doi: 10.3389/fonc.2021.743006. eCollection 2021.PMID: 34778060.
HIF1a	Hypoxia-inducible factor 1-alpha	Transcription factor which translocates at the nucleus under hypoxic conditions. Regulates various genes involved in hypoxia, cell survival, glucose metabolism, and iron metabolism.	abcam	ab179483	100	Lee JW, Bae SH, Jeong JW, Kim SH, Kim KW. Hypoxia-inducible factor (HIF-1) alpha: its protein stability and biological functions. Exp Mol Med. (2004) Feb 29;36(1):1-12. doi: 10.1038/emm.2004.1.
NCOA4	Nuclear Receptor Coactivator 4	A cargo receptor for selective autophagy of ferritin (ferritinophagy), regulating cellular iron levels.	Sigma	HPA051260	200	Gao M, Monian P, Pan Q, Zhang W, Xiang J, Jiang X. Ferroptosis is an autophagic cell death process. Cell Res. (2016) Sep;26(9):1021-32. doi: 10.1038/cr.2016.95.
ATG7	Autophagy related 7	E1-like enzyme essential for autophagy, facilitating the lipidation of LC3 and formation of autophagosomes. Excessive autophagy promotes ferroptosis.	abcam	ab201251	200	Zhao Y, Huang Z, Peng H. Molecular Mechanisms of Ferroptosis and Its Roles in Hematologic Malignancies. Front Oncol. (2021) Oct 27;11:743006. doi: 10.3389/fonc.2021.743006. eCollection 2021.PMID: 34778060.
HSP90α	Heat shock protein HSP 90-alpha	Involved in degradation of GPX4 through chaperone mediated autophagy.	Invitrogen	MA5-25036	200	Wu Z, Geng Y, Lu X, Shi Y, Wu G, Zhang M, Shan B, Pan H, Yuan J. Chaperone-mediated autophagy is involved in the execution of ferroptosis. Proc Natl Acad Sci U S A. (2019) Feb 19;116(8):2996-3005. doi: 10.1073/pnas.1819728116.
KEAP1	Kelch-like ECH-associated protein 1	Adapter protein for ubiquitin ligase. Negative regulator of NRF2, controlling its activity and degradation under normal cellular conditions.	CST	8047	400	Tang D, Chen X, Kang R, Kroemer G. Ferroptosis: molecular mechanism and health implications. Cell Res. (2021) Feb;31(2):107-125. doi: 10.1038/s41422-020-00441-1. Dong H, Xia Y, Jin S, Xue C, Wang Y, Hu R, Jiang H. Nrf2 attenuates ferroptosis-mediated IIR-ALI by modulating TERT and SLC7A11. Cell Death Dis. (2021) Oct 29;12(11):1027. doi: 10.1038/s41419-021-04307-1.
HO-1	Heme oxygenase 1	Catalyzes the degradation of heme, whose resulting products have antioxidant properties and thus suppress ferroptosis. May also promote ferroptosis depending on the levels of intracellular ROS.	abcam	ab214643	100	Chiang SK, Chen SE, Chang LC. A Dual Role of Heme Oxygenase-1 in Cancer Cells. Int J Mol Sci. (2018) Dec 21;20(1):39. doi: 10.3390/ijms20010039.
NF2 (merlin)	NF2, moesin-ezrin-radixin like (MERLIN) tumor suppressor	Tumor suppressor protein involved in Hippo pathway, which regulates cell growth and apoptosis.	Sigma	HPA003097	400	Sato T, Sekido Y. NF2/Merlin Inactivation and Potential Therapeutic Targets in Mesothelioma. Int J Mol Sci. (2018) Mar 26;19(4):988. doi: 10.3390/ijms19040988.
LATS1	Large tumor suppressor kinase 1	Acts as a negative regulator of YAP1 in the Hippo signaling pathway. Involved in regulation of organ size and tumor suppression through suppressing proliferation and promoting apoptosis.	MyBioSource	MBS9610532	50	Hao Y, Chun A, Cheung K, Rashidi B, Yang X. Tumor suppressor LATS1 is a negative regulator of oncogene YAP. J Biol Chem. (2008) Feb 29;283(9):5496-509. doi: 10.1074/jbc.M709037200.
YAP1	Yes1 associated transcriptional regulator	Transcriptional coactivator in the Hippo pathway. At low cell densities, YAP/TAZ translocates to the nucleus to promote transcription of ferroptosis-inducing factors (ACSL4/TFR1) and actin/myosin-related factors (MLC2)	CST	14729	400	Sun T, Chi JT. Regulation of ferroptosis in cancer cells by YAP/TAZ and Hippo pathways: The therapeutic implications. Genes Dis. (2020) May 18;8(3):241-249. doi: 10.1016/j.gendis.2020.05.004. eCollection 2021 May.
LSH (HELLS)	Helicase, lymphoid specific	Upregulates genes involved in lipid metabolism, such as SCD1 and FADS2 to suppress ferroptosis	Sigma	HPA063242	200	Wu Y, Zhang S, Gong X, Tam S, Xiao D, Liu S, Tao Y. The epigenetic regulators and metabolic changes in ferroptosis-associated cancer progression. Mol Cancer. (2020) Feb 27;19(1):39. doi: 10.1186/s12943-020-01157-x.
EGLN1	Egl-9 family hypoxia inducible factor 1	Induces the degradation of HIF1a, thereby promoting ferroptosis.	Invitrogen	PA5-78511	800	Zhao Y, Huang Z, Peng H. Molecular Mechanisms of Ferroptosis and Its Roles in Hematologic Malignancies. Front Oncol. (2021) Oct 27;11:743006. doi: 10.3389/fonc.2021.743006. eCollection 2021.PMID: 34778060.
4HNE	4-Hydroxynonenal	Highly reactive aldehyde produced during lipid peroxidation. Forms adducts with proteins, DNA, and phospholipids, which can disrupt cellular functions and contribute to various pathological conditions, including ferroptosis.	JalCA	MHN-020P	50	Zhao Y, Huang Z, Peng H. Molecular Mechanisms of Ferroptosis and Its Roles in Hematologic Malignancies. Front Oncol. (2021) Oct 27;11:743006. doi: 10.3389/fonc.2021.743006. eCollection 2021.PMID: 34778060.
ACSL4	Long-chain-fatty-acid-CoA ligase 4	Catalyzes the conversion of polyunsaturated fatty acids (PUFAs) into PUFA-CoAs for their subsequent incorporation into phospholipidsacyl-CoA, leading to peroxidation susceptibility.	Invitrogen	PA5-100033	400	Zhao Y, Huang Z, Peng H. Molecular Mechanisms of Ferroptosis and Its Roles in Hematologic Malignancies. Front Oncol. (2021) Oct 27;11:743006. doi: 10.3389/fonc.2021.743006. eCollection 2021.PMID: 34778060.
Actin	F-Actin	Forms filament structures in the cytoskeleton, which are essential for maintaining cell shape, enabling intracellular transport, and facilitating cellular responses to external signals.	Invitrogen	A22283	200	Ren W, Zhao W, Cao L, Huang J. Involvement of the Actin Machinery in Programmed Cell Death. Front Cell Dev Biol. (2021) Feb 9;8:634849. doi: 10.3389/fcell.2020.634849. eCollection 2020.
Myosin IIB	Myosin IIB	A motor protein that interacts with actin filaments, playing a role in cellular contraction and movement.	CST	8824	200	Vicente-Manzanares M, Zareno J, Whitmore L, Choi CK, Horwitz AF. Regulation of protrusion, adhesion dynamics, and polarity by myosins IIA and IIB in migrating cells. J Cell Biol. (2007) Feb 26;176(5):573-80. doi: 10.1083/jcb.200612043.
Beta tubulin	Beta tubulin	A structural component of microtubules. Binding to GTP regulates polymerization and depolymerization, contributing to microtubule dynamics.	SIGMA	T8328	500	Howard J, Hyman AA. Dynamics and mechanics of the microtubule plus end. Nature (2003) Apr 17;422(6933):753-8. doi: 10.1038/nature01600.
pFAK	Phospho-Focal adhesion kinase 1 (Y397)	Involved in signal transduction pathways that regulate cell adhesion, migration, and survival. (FAK activation enhanced the sensitivity of NSCLC cells to cysteine deprivation-induced ferroptosis.)	abcam	ab81298	400	Dawson JC, Serrels A, Stupack DG, Schlaepfer DD, Frame MC. Targeting FAK in anticancer combination therapies. Nat Rev Cancer. (2021) May;21(5):313-324. doi: 10.1038/s41568-021-00340-6.
FAK	Focal adhesion kinase 1	Protein tyrosine kinase involved in cell spreading, migration, and survival, often activated by integrins.	Invitrogen	39-6500	250	Dawson JC, Serrels A, Stupack DG, Schlaepfer DD, Frame MC. Targeting FAK in anticancer combination therapies. Nat Rev Cancer. (2021) May;21(5):313-324. doi: 10.1038/s41568-021-00340-6.
LAMP2	Lysosome-associated membrane glycoprotein 2	A lysosomal membrane protein involved in the autophagy-lysosome pathwa.Regulates chaperone-mediated autophagy of GPx4, promoting ferroptosis.	Hybridoma Bank	H4B4-c	200	Wu Y, Zhang S, Gong X, Tam S, Xiao D, Liu S, Tao Y. The epigenetic regulators and metabolic changes in ferroptosis-associated cancer progression. Mol Cancer. (2020) Feb 27;19(1):39. doi: 10.1186/s12943-020-01157-x.
mTOR	Serine/threonine-protein kinase mTOR	A serine/threonine kinase that regulates cell growth, proliferation, motility, survival, protein synthesis, and transcription. PI3K-AKT-mTOR signaling suppress ferroptosis by regulating SREBP1-SCD1.	CST	2983	400	Yi J, Zhu J, Wu J, Thompson CB, Jiang X, Oncogenic activation of PI3K-AKT-mTOR signaling suppresses ferroptosis via SREBP-mediated lipogenesis. Proc Natl Acad Sci U S A. (2020) Dec 8;117(49):31189-31197. doi: 10.1073/pnas.2017152117.
pAKT 473	Phospho-AKT (S473)	Active AKT promotes cell survival, metabolism, and protein synthesis.	Merk	05-1003	500	Revathidevi S, Munirajan AK. Akt in cancer: Mediator and more. Semin Cancer Biol. (2019) Dec;59:80-91. doi: 10.1016/j.semcancer.2019.06.002.
pRPS6	p-40S ribosomal protein S6 (pSer235/236)	A component of the ribosome, involved in protein synthesis and regulation of cell growth and metabolism.	CST	4858	100	Magnuson B, Ekim B, Fingar DC. Regulation and function of ribosomal protein S6 kinase (S6K) within mTOR signaling networks. Biochem J. (2012) Jan 1
TFEB	Transcription factor EB	A transcription factor involved in autophagy and lysosomal biogenesis, promoting the degradation of damaged proteins and organelles.	CST	4240	100	Palmieri M, Pal R, Sardiello M. AKT modulates the autophagy-lysosome pathway via TFEB. Cell Cycle (2017) Jul 3;16(13):1237-1238. doi: 10.1080/15384101.2017.1337968.
GAPDH	Glyceraldehyde-3-phosphate dehydrogenase	Key enzyme in glycolysis that catalyzes the conversion of glyceraldehyde-3-phosphate to 1,3-bisphosphoglycerate.	abcam	ab83956	200	Sirover MA. On the functional diversity of glyceraldehyde-3-phosphate dehydrogenase: biochemical mechanisms and regulatory control. Biochim Biophys Acta. (2011) Aug;1810(8):741-51. doi: 10.1016/j.bbagen.2011.05.010.
