# Supplementary material for: Protein covariation networks for elucidating ferroptosis inducer mechanisms and potential synergistic drug targets
Source: Commun Biol. 2025 Mar 31;8:480. doi: 10.1038/s42003-025-07886-3 (PMC11958834; doi:10.1038/s42003-025-07886-3)
Supplement: Supplementary file 4 — Supplementary Data 2 [file 42003_2025_7886_MOESM4_ESM.xlsx]

## Sheet: TableS2
Feature Name	Measurement Area	Measurement Parameter	Type 1 Non-Nuclear-Staining Antibodies				Type 2 Nuclear-Staining Antibodies
			Type 1-1	Type 1-2	Type 1-3	Type 1-4	Type 2-1	Type 2-2	Type 2-3	Type 2-4	Type 2-5
			Uniform staining within cytosol	Cytosolic staining with Domains	Cytosolic staining with Aggregates	Cytosolic staining with Domains and Aggregates	Uniform staining within cell	Nuclear-Staining without cytosolic staining	Cytosolic staining with Domains/Aggregates/PM (Conditional Localization Changes)	Plasma membrane-Staining with Aggregates	Cytosolic staining + Above nucleus + Plasma membrane-staining
Protein Name[Nuc]MInt	Nuclear region	Mean intensity	●	●	●	●	●	●	●	●	−
Protein Name[Nuc>_Region]Mint	Nuclear region - debris	Mean intensity	●	●	●	●	●	●	●	●	−
Protein Name[Cyto>_Region]Mint	Cytosolic region - debris	Mean intensity	●	●	●	●	●	●	●	●	●
Protein Name[Cyto]MInt	Cytosolic region	Mean intensity	●	●	●	●	●	●	●	●	●
Protein Name[Cyto>_BR]Mint	Bright regions within cytosolic region	Mean intensity	●	●	●	●	−	−	−	−	−
Protein Name[Cyto>_UpperNucl]Mint	Cytosolic region above nucleus	Mean intensity	−	−	−	−	−	−	−	−	●
Protein Name[Cyto>_ExLo]Mint	[Cyto]-[Localization (Aggr, Domain, PM)]	Mean intensity	−	●	●	●	−	−	●	●	●
Protein Name[Cyto>_BRExLo]Mint	[Cyto>_BR]-[Localization (Aggr, Domain, PM)]	Mean intensity	−	●	●	●	−	−	−	−	−
Protein Name[Localization>_PM]Mint	Linear region Near the Plasma Membrane	Mean intensity							●	●	●
Protein Name[Localization>_Aggr]Mint	Aggregates (small)	Mean intensity			●	●			●	●
Protein Name[Localization>_Aggr]FormationRate	Aggregates	Formation rate of aggregation			●	●			●	●
Protein Name[Localization>_Aggr]MeanArea	Aggregates	Sum Area			●	●			●	●
Protein Name[Localization>_Aggr]SumArea	Aggregates	MeanArea			●	●			●	●
Protein Name[Localization>_Aggr]SumCount	Aggregates	Count			●	●			●	●
Protein Name[Localization>_Aggr]Circularity	Aggregates	Circularity			●	●			●	●
Protein Name[Localization>_Aggr]Convexity	Aggregates	Convexity			●	●			●	●
Protein Name[Localization>_Aggr]Elongation	Aggregates	Elongation			●	●			●	●
Protein Name[Localization>_Aggr]Roughness	Aggregates	Roughness			●	●			●	●
Protein Name[Localization>_Aggr]ShapeFactor	Aggregates	ShapeFactor			●	●			●	●
Protein Name[Localization>_Domain]Mint	[Domain]-[Localization (Aggr, PM)]	Mean intensity		●		●			●
Protein Name[Localization>_Domain>_Region]Mint	Domain	Mean intensity		− (Not detected)		●			●
Protein Name[Localization>_Domain]FormationRate	Domain	Formation rate of Domain		●		●			●
Protein Name[Localization>_Domain]MeanArea	Domain	Sum Area		●		●			●
Protein Name[Localization>_Domain]SumArea	Domain	MeanArea		●		●			●
Protein Name[Localization>_Domain]SumCount	Domain	Count		●		●			●
Protein Name[Localization>_Domain]Circularity	Domain	Circularity		●		●			●
Protein Name[Localization>_Domain]Convexity	Domain	Convexity		●		●			●
Protein Name[Localization>_Domain]Elongation	Domain	Elongation		●		●			●
Protein Name[Localization>_Domain]Roughness	Domain	Roughness		●		●			●
Protein Name[Localization>_Domain]ShapeFactor	Domain	ShapeFactor		●		●			●
			Antibody type Classification
			Type 1-1	SLC7A11, ATF4, FATP2, NCOA4, ATG7, EGLN1, P-S6RP, mTOR
			Type 1-2	SLC3A2, NRF2, HSPB1, HO-1, NF2, ACSL4
			Type 1-3	TFR1, HIF1a, LSH, pFAK, LAMP2, TFEB
			Type 1-4	HSPA5, AIFM2, DHODH, FT, keap1, LATS1, 4HNE
			Type 2-1	YAP
			Type 2-2	P-AKT 473
			Type 2-3	GPx4
			Type 2-4	Actin, MyosinIIB, betaTubulin
			Type 2-5	FAK, HSP90
