# Supplementary material for: Protein covariation networks for elucidating ferroptosis inducer mechanisms and potential synergistic drug targets
Source: Commun Biol. 2025 Mar 31;8:480. doi: 10.1038/s42003-025-07886-3 (PMC11958834; doi:10.1038/s42003-025-07886-3)
Supplement: Supplementary file 5 — Supplementary Data 3 [file 42003_2025_7886_MOESM5_ESM.xlsx]

## Sheet: Reagents_Resource
REAGENT or RESOURCE	SOURCE	IDENTIFIER
Antibodies
SLC7A11	Invitrogen	Cat#PA5-116134
SLC3A2	Sigma	Cat#HPA017980
GPx4	abcam	Cat#ab125066
ATF4	CST	Cat#11815S
HSPA5 (BiP, GRP78)	abcam	Cat#ab21685
NRF2	MBL	Cat#M200-3
AIFM2 (FSP1)	Sigma	Cat#HPA02896
DHODH	Sigma	Cat#HPA010123
FATP2 (SLC27A2)	Invitrogen	Cat#PA5-102343
TFR1	Invitrogen	Cat#13-6800
HSPB1	e Bioscience	Cat#14-9112-80
FT	Invitrogen	Cat#MA5-14736
HIF1a	abcam	Cat#ab179483
NCOA4	Sigma	Cat#HPA051260
ATG7	abcam	Cat#ab201251
HSP90α	Invitrogen	Cat#MA5-25036
KEAP1	CST	Cat#8047
HO-1	abcam	Cat#ab214643
NF2 (merlin)	Sigma	Cat#HPA003097
LATS1	MyBioSource	Cat#MBS9610532
YAP1	CST	Cat#14729
LSH (HELLS)	Sigma	Cat#HPA063242
EGLN1	Invitrogen	Cat#PA5-78511
4HNE	JalCA	Cat#MHN-020P
ACSL4	Invitrogen	Cat#PA5-100033
Myosin IIB	CST	Cat#8824
Beta tubulin	SIGMA	Cat#T8328
pFAK	abcam	Cat#ab81298
FAK	Invitrogen	Cat#39-6500
LAMP2	Hybridoma Bank	Cat#H4B4-c
mTOR	CST	Cat#2983
pAKT	Merk	Cat#05-1003
pRPS6	CST	Cat#4858
TFEB	CST	Cat#4240
GAPDH (for IF)	abcam	Cat#ab83956
Alexa-488-anti-mouse IgG	molecular probes	Cat#A11029
Alexa-546-anti-mouse IgG	molecular probes	Cat#A11030
Anti-Chicken IgY, Cy5	abcam	Cat#ab97147
anti-Rabbit IgG, Alexa Fluor 488	abcam	Cat#ab150061
Anti-Mouse IgG, Alexa Fluor 647	abcam	Cat#ab150111
pSTAT3(Y705)	CST	Cat#9145
STAT3	CST	Cat#9139
GAPDH (for WB)	Millipore	Cat#MAB374
Other regents
Hoechst 33342	Fujifilm	Cat#346-07951
DAPI	Fujifilm	Cat#342-07431
CellMask Deep Red	Invitrogen	Cat#C10046
Propidium iodide	molecular probes	Cat#3566
Alexa Fluor 546 Phalloidin	Invitrogen	Cat#A22283
PhosSTOP	Roche	Cat#04906837001
cOmplete Protease Inhibitor Cocktail	Roche	Cat#11697498001
Triton-X 100	Fujifilm	Cat#04605-250
Bovine Serum Albumin	EQUITECH-BIO	Cat#BAH-0500
Can Get Signal	TOYOBO	Cat#NKB-101
Western Lightning Chemiluminescence Reagent PLUS-ECL	PerkinElmer	Cat#NEL104001EA
SuperSep Ace, 5-20%, 17well	Fujifilm	Cat#19415021
Stripping Solution	Fujifilm	Cat#193-16375
Precision Plus Protein Dual Color Standards	Bio-Rad	Cat#161-0394
E-MEM with L-Glutamine and Phenol Red	Fujifilm	Cat#051-07615
D-MEM(High Glucose) with L-Glutamine, Phenol Red and Sodium Pyruvate	Fujifilm	Cat#041-30081
DMEM/F12	Gibco	Cat#11320082
D-MEM	Nissui	Cat#05915
Penicillin Streptomycin 10,000U/ml	Gibco	Cat#15140122
MEM Non-essential Amino Acids Solution (×100)	Fujifilm	Cat#139-15651
2.5% Trypsin(10x)	Gibco	Cat#15090046
GENETICIN	Gibco	Cat#11811-031
Opti-MEM I Reduced Serum Medium	gibco	Cat#31985070
FuGENE HD Transfection Reagent	Promega	Cat#E2311
In-Fusion HD Cloning Kit	Clontech	Cat#Z9648N
CellTiter-Glo 2.0 Cell Viability Assay	Promega	Cat#G9242
α-Tocopherol	Fujifilm	Cat#209-01791
Deferoxamine mesylate	abcam	Cat#ab120727
Ferrostatin-1	Cayman Chemical	Cat#17729
7-Cl-O-Nec1	abcam	Cat#ab221984
Nutlin-3a	Cayman Chemical	Cat#18585
(±)-EX-527	Cayman Chemical	Cat#10009798
AGK2	Tokyo Chemical Industry	Cat#A3193
Tubastatin-A	Cayman Chemical	Cat#15785
NSC668394	Merck	Cat#341216-10MGCN
Defactinib (VS-6063)	Cayman Chemical	Cat#17737
PP2	Adipogen Life Sciences	Cat#AG-CR1-3563-M001
PF-573228	Cayman Chemical	Cat#14924
IKE Imidazole ketone erastin	Selleck	Cat#S8877
Buthionine Sulfoximine (BSO)	Cayman Chemical	Cat#14484
FINO2	Cayman Chemical	Cat#25096
ML162	Sigma	Cat#SML2561-5MG
RSL3	MedChemExpress	Cat#HY-100218A
Cumene hydroperoxide	Sigma	Cat#247502-5G
HA-15	Cayman Chemical	Cat#35775
Propidium iodide (PI)	Molecular Probes	Cat#P3566
BODIPY 581/591 C11	Invitrogen	Cat#D3861
Transferrin From Human Serum, Alexa Fluor 488 Conjugate	Invitrogen	Cat#T13342
FerroOrange	Goryo Chemical	Cat#GC904-02
SPY555-FastAct	CYTOSKELETON	Cat#CY-SC205
DPPH Antioxidant Assay Kit	Fujifilm	Cat#347-09561
MT-1 MitoMP Detection Kit	Fujifilm	Cat#343-09781
SYTOX Green (SelectFX Nuclear Labeling Kit )	Invitrogen	Cat#S33025
GPX4 Inhibitor Screening Assay Kit	Cayman Chemical	Cat#701880
Alexa Fluor 546 Phalloidin	Invitrogen	Cat#A22283
ReverTra Ace qPCR RT Master Mix	TOYOBO	Cat#FSQ-201
Fast SYBR Green Master Mix	Applied Biosystems	Cat#4385617
CELL CULTURE MICROPLATE, 96 WELL, PS, F-BOTTOM	Greiner Bio-One	Cat#655090
CELLVIEW MICROPLATE, 96 WELL, CYCLOOLEFIN, F-BOTTOM (CHIMNEY WELL), GLASS BOTTOM	Greiner Bio-One	Cat#655891
Software and algorithms
NIS-Elements ver 5.3	Nikon	RRID:SCR_014329
Gen5 ver 3.09	BioTek	RRID:SCR_017317
R ver 4.2.1		RRID:SCR_001905
Rstudio version 2022.07.1+554		RRID:SCR_000432
