# Supplementary material for: Protein covariation networks for elucidating ferroptosis inducer mechanisms and potential synergistic drug targets
Source: Commun Biol. 2025 Mar 31;8:480. doi: 10.1038/s42003-025-07886-3 (PMC11958834; doi:10.1038/s42003-025-07886-3)
Supplement: Supplementary file 6 — Supplementary Data 4 [file 42003_2025_7886_MOESM6_ESM.xlsx]

## Sheet: Fig4A
Drug	conc. [μM]	% Inhibition
ML162	0.04	3.80731
ML162	0.2	12.5635
ML162	1	39.7251
ML162	5	96.8913
ML162	25	101.368
AX-53802	0.04	32.5968
AX-53802	0.2	52.0926
AX-53802	1	96.4746
AX-53802	5	103.92
AX-53802	25	104.686
RSL3	0.04	22.476
RSL3	0.2	21.851
RSL3	1	28.046
RSL3	5	29.059
RSL3	25	33.5587

## Sheet: Fig4E
Condition	Relative Mean Intensity per cell (%)	TimePoint
AX-53802	66.1461	0
AX-53802	179.246	0
AX-53802	60.9668	0
AX-53802	85.4031	0
AX-53802	102.282	0
AX-53802	89.9763	0
AX-53802	114.238	0
AX-53802	81.4819	0
AX-53802	93.3741	0
AX-53802	67.7991	0
AX-53802	140.282	0
AX-53802	82.1064	0
AX-53802	114.56	0
AX-53802	111.437	0
AX-53802	95.8903	0
AX-53802	100.923	0
AX-53802	91.464	0
AX-53802	100.243	0
AX-53802	77.322	0
AX-53802	71.7937	0
AX-53802	98.5901	0
AX-53802	53.2254	0
AX-53802	81.1146	0
AX-53802	81.9044	0
AX-53802	94.1455	0
AX-53802	129.51	0
AX-53802	106.791	0
AX-53802	138.674	0
AX-53802	82.1982	0
AX-53802	78.4607	0
AX-53802	136.48	0
AX-53802	132.246	0
AX-53802	52.0041	0
AX-53802	70.0214	0
AX-53802	95.8352	0
AX-53802	57.0915	0
AX-53802	130.024	0
AX-53802	100.546	0
AX-53802	36.1724	0
AX-53802	51.1868	0
AX-53802	130.235	0
AX-53802	109.472	0
AX-53802	118.857	0
AX-53802	104.532	0
AX-53802	37.0356	0
AX-53802	81.2983	0
AX-53802	41.4343	0
AX-53802	115.45	0
AX-53802	138.472	0
AX-53802	93.7506	0
AX-53802	190.807	0
AX-53802	50.8929	0
AX-53802	135.139	0
AX-53802	118.086	0
AX-53802	191.129	0
AX-53802	52.4081	0
AX-53802	72.0049	0
AX-53802	259.304	0
AX-53802	80.2789	0
AX-53802	130.088	0
AX-53802	125.01	0
AX-53802	105.909	0
AX-53802	144.818	0
AX-53802	135.47	0
AX-53802	138.289	0
AX-53802	45.4473	0
AX-53802	100.142	0
AX-53802	91.3722	0
AX-53802	47.7064	0
AX-53802	143.707	0
AX-53802	123.366	0
AX-53802	111.456	0
AX-53802	81.7666	0
AX-53802	17.448	0
AX-53802	134.597	0
AX-53802	40.9017	0
AX-53802	92.768	0
AX-53802	132.099	0
AX-53802	120.363	0
AX-53802	92.9792	0
AX-53802	121.08	0
AX-53802	82.3268	0
AX-53802	121.254	0
AX-53802	63.0514	0
AX-53802	95.3944	0
AX-53802	85.4215	0
AX-53802	99.6921	0
AX-53802	87.6622	0
AX-53802	98.4156	0
AX-53802	58.3864	0
AX-53802	154.708	0
AX-53802	96.8178	0
AX-53802	79.3331	0
AX-53802	96.5147	0
AX-53802	153.597	0
AX-53802	68.7541	0
AX-53802	132.458	0
AX-53802	107.691	0
AX-53802	101.281	0
AX-53802	108.104	0
AX-53802	110.51	0
AX-53802	98.4615	0
AX-53802	224.922	0
AX-53802	109.738	0
AX-53802	102.869	0
AX-53802	115.717	0
AX-53802	95.2658	0
AX-53802	83.9338	0
AX-53802	169.181	0
AX-53802	95.7709	0
AX-53802	108.288	0
AX-53802	100.069	0
AX-53802	111.952	0
AX-53802	116.993	0
AX-53802	85.5041	0
AX-53802	100.133	0
AX-53802	95.4678	0
AX-53802	119.408	0
AX-53802	80.2147	0
AX-53802	126.718	0
AX-53802	124.992	0
AX-53802	118.407	0
AX-53802	114.752	0
AX-53802	56.2283	0
AX-53802	76.8353	0
AX-53802	91.014	0
AX-53802	19.8539	0
AX-53802	128.536	0
AX-53802	86.9	0
AX-53802	124.229	0
AX-53802	83.0982	0
AX-53802	79.5076	0
AX-53802	126.002	0
AX-53802	68.2031	0
AX-53802	86.9367	0
AX-53802	121.373	0
AX-53802	112.209	0
AX-53802	95.3209	0
AX-53802	141.751	0
AX-53802	79.2321	0
AX-53802	112.209	0
AX-53802	81.9319	0
AX-53802	110.06	0
AX-53802	133.927	0
AX-53802	45.5483	0
AX-53802	118.536	0
AX-53802	108.232	0
AX-53802	52.2704	0
AX-53802	94.7699	0
AX-53802	39.1661	0
AX-53802	156.536	0
AX-53802	86.9643	0
AX-53802	82.0605	0
AX-53802	101.097	0
AX-53802	125.882	0
AX-53802	80.9677	0
AX-53802	98.3605	0
AX-53802	139.18	0
AX-53802	93.4843	0
AX-53802	111.584	0
AX-53802	74.6497	0
AX-53802	147.224	0
AX-53802	86.046	0
AX-53802	80.4259	0
AX-53802	87.2765	0
AX-53802	73.061	0
AX-53802	68.3317	0
AX-53802	71.8947	0
AX-53802	88.7917	0
AX-53802	109.867	0
AX-53802	113.65	0
AX-53802	87.653	0
AX-53802	127.903	0
AX-53802	106.056	0
AX-53802	71.0315	0
AX-53802	97.3504	0
AX-53802	97.7912	0
AX-53802	28.8534	0
AX-53802	43.0781	0
AX-53802	121.86	0
AX-53802	91.2252	0
AX-53802	124.027	0
AX-53802	121.3	0
AX-53802	53.4091	15
AX-53802	54.3182	15
AX-53802	41.1588	15
AX-53802	45.934	15
AX-53802	69.801	15
AX-53802	63.3085	15
AX-53802	73.6028	15
AX-53802	59.9659	15
AX-53802	73.2355	15
AX-53802	50.9939	15
AX-53802	56.6875	15
AX-53802	85.2654	15
AX-53802	76.3945	15
AX-53802	49.6991	15
AX-53802	73.4008	15
AX-53802	18.0632	15
AX-53802	57.9364	15
AX-53802	47.5686	15
AX-53802	62.3902	15
AX-53802	71.9498	15
AX-53802	32.9215	15
AX-53802	59.7822	15
AX-53802	58.7812	15
AX-53802	65.5125	15
AX-53802	71.1142	15
AX-53802	79.728	15
AX-53802	68.0746	15
AX-53802	145.369	15
AX-53802	52.9591	15
AX-53802	57.8721	15
AX-53802	66.3757	15
AX-53802	39.8915	15
AX-53802	48.4869	15
AX-53802	58.3313	15
AX-53802	57.1558	15
AX-53802	39.8089	15
AX-53802	60.5995	15
AX-53802	33.1327	15
AX-53802	44.7494	15
AX-53802	76.7067	15
AX-53802	67.744	15
AX-53802	82.8227	15
AX-53802	38.459	15
AX-53802	52.2704	15
AX-53802	63.18	15
AX-53802	45.7228	15
AX-53802	70.2785	15
AX-53802	67.5328	15
AX-53802	67.2205	15
AX-53802	91.6752	15
AX-53802	23.2884	15
AX-53802	67.2022	15
AX-53802	102.768	15
AX-53802	72.1243	15
AX-53802	58.4966	15
AX-53802	71.3438	15
AX-53802	37.5866	15
AX-53802	54.9702	15
AX-53802	56.8711	15
AX-53802	73.9334	15
AX-53802	41.067	15
AX-53802	65.1543	15
AX-53802	92.6945	15
AX-53802	51.3796	15
AX-53802	40.9568	15
AX-53802	52.2796	15
AX-53802	83.1257	15
AX-53802	38.5875	15
AX-53802	106.01	15
AX-53802	121.566	15
AX-53802	41.9945	15
AX-53802	57.5782	15
AX-53802	110.73	15
AX-53802	63.832	15
AX-53802	29.3217	15
AX-53802	57.0824	15
AX-53802	97.4606	15
AX-53802	64.0156	15
AX-53802	85.5684	15
AX-53802	32.5634	15
AX-53802	60.3056	15
AX-53802	55.4294	15
AX-53802	33.8949	15
AX-53802	17.0439	15
AX-53802	63.8871	15
AX-53802	40.5894	15
AX-53802	75.2282	15
AX-53802	68.3868	15
AX-53802	73.9885	15
AX-53802	54.8417	15
AX-53802	111.042	15
AX-53802	60.7281	15
AX-53802	66.6236	15
AX-53802	38.7161	15
AX-53802	72.3906	15
AX-53802	84.4297	15
AX-53802	49.0012	15
AX-53802	75.871	15
AX-53802	67.7072	15
AX-53802	53.9968	15
AX-53802	28.3208	15
AX-53802	62.0688	15
AX-53802	73.8691	15
AX-53802	67.2022	15
AX-53802	57.7711	15
AX-53802	90.2151	15
AX-53802	45.3647	15
AX-53802	50.8562	15
AX-53802	87.6071	15
AX-53802	71.757	15
AX-53802	74.5028	15
AX-53802	39.3681	15
AX-53802	72.3539	15
AX-53802	64.5666	15
AX-53802	37.2835	15
AX-53802	81.436	15
AX-53802	63.9789	15
AX-53802	88.1856	15
AX-53802	70.1591	15
AX-53802	21.1028	15
AX-53802	34.6571	15
AX-53802	58.368	15
AX-53802	62.0504	15
AX-53802	31.6267	15
AX-53802	79.5259	15
AX-53802	44.7127	15
AX-53802	25.1618	15
AX-53802	38.0457	15
AX-53802	89.4896	15
AX-53802	51.7286	15
AX-53802	15.9511	15
AX-53802	111.024	15
AX-53802	75.4945	15
AX-53802	111.024	15
AX-53802	69.4888	15
AX-53802	58.3772	15
AX-53802	98.3789	15
AX-53802	25.6209	15
AX-53802	47.7247	15
AX-53802	72.7855	15
AX-53802	45.833	15
AX-53802	60.8199	15
AX-53802	55.3559	15
AX-53802	39.7354	15
AX-53802	65.641	15
AX-53802	49.4053	15
AX-53802	60.1036	15
AX-53802	64.9339	15
AX-53802	94.8342	15
AX-53802	81.6381	15
AX-53802	122.769	15
AX-53802	34.0878	15
AX-53802	32.1961	15
AX-53802	49.543	15
AX-53802	56.8528	15
AX-53802	49.4971	15
AX-53802	91.1242	15
AX-53802	23.1323	15
AX-53802	50.9113	15
AX-53802	76.5598	15
AX-53802	54.3917	15
AX-53802	88.3785	15
AX-53802	95.5597	15
AX-53802	97.1851	15
AX-53802	52.4173	15
AX-53802	54.86	15
AX-53802	58.2027	15
AX-53802	47.1829	15
AX-53802	67.9735	15
AX-53802	103.182	15
AX-53802	81.9411	15
AX-53802	81.335	15
AX-53802	68.598	15
AX-53802	11.13	15
AX-53802	38.2477	15
AX-53802	39.2579	15
AX-53802	74.9068	15
AX-53802	22.2232	15
AX-53802	65.742	15
AX-53802	108.581	15
AX-53802	73.5202	15
AX-53802	41.1129	15
AX-53802	45.7136	15
AX-53802	38.5692	15
AX-53802	68.8276	15
AX-53802	63.8411	15
AX-53802	26.1076	15
AX-53802	14.7022	15
AX-53802	84.7695	15
AX-53802	44.5474	15
AX-53802	34.299	30
AX-53802	33.5276	30
AX-53802	47.0268	30
AX-53802	42.5455	30
AX-53802	38.009	30
AX-53802	43.7852	30
AX-53802	52.05	30
AX-53802	49.5706	30
AX-53802	30.8186	30
AX-53802	35.3826	30
AX-53802	34.9786	30
AX-53802	57.6517	30
AX-53802	45.6677	30
AX-53802	23.821	30
AX-53802	29.7442	30
AX-53802	48.4869	30
AX-53802	30.9196	30
AX-53802	35.8969	30
AX-53802	44.979	30
AX-53802	34.648	30
AX-53802	63.1157	30
AX-53802	46.2922	30
AX-53802	52.1051	30
AX-53802	21.213	30
AX-53802	34.1704	30
AX-53802	56.7334	30
AX-53802	31.2869	30
AX-53802	17.3469	30
AX-53802	27.5769	30
AX-53802	50.9756	30
AX-53802	28.5044	30
AX-53802	52.4081	30
AX-53802	26.5944	30
AX-53802	23.2425	30
AX-53802	39.6987	30
AX-53802	44.2627	30
AX-53802	47.6054	30
AX-53802	45.8238	30
AX-53802	28.2381	30
AX-53802	34.3541	30
AX-53802	31.5257	30
AX-53802	61.1229	30
AX-53802	38.11	30
AX-53802	17.301	30
AX-53802	38.8998	30
AX-53802	28.5044	30
AX-53802	22.0303	30
AX-53802	24.6843	30
AX-53802	33.5735	30
AX-53802	27.9718	30
AX-53802	39.717	30
AX-53802	29.9462	30
AX-53802	66.7614	30
AX-53802	30.938	30
AX-53802	54.8784	30
AX-53802	36.6866	30
AX-53802	49.9287	30
AX-53802	41.2965	30
AX-53802	26.5301	30
AX-53802	33.7113	30
AX-53802	32.6736	30
AX-53802	54.6305	30
AX-53802	49.2124	30
AX-53802	46.9717	30
AX-53802	54.9427	30
AX-53802	35.9152	30
AX-53802	66.9726	30
AX-53802	54.658	30
AX-53802	48.6247	30
AX-53802	35.5938	30
AX-53802	26.6219	30
AX-53802	51.196	30
AX-53802	29.4687	30
AX-53802	34.097	30
AX-53802	26.9158	30
AX-53802	25.6118	30
AX-53802	45.3188	30
AX-53802	25.8689	30
AX-53802	59.4057	30
AX-53802	38.9181	30
AX-53802	60.7648	30
AX-53802	33.4266	30
AX-53802	48.1012	30
AX-53802	38.1376	30
AX-53802	71.6284	30
AX-53802	54.3825	30
AX-53802	25.07	30
AX-53802	57.1283	30
AX-53802	30.938	30
AX-53802	65.7512	30
AX-53802	50.1215	30
AX-53802	34.8133	30
AX-53802	23.1507	30
AX-53802	44.7494	30
AX-53802	55.4661	30
AX-53802	37.8345	30
AX-53802	35.8326	30
AX-53802	24.4822	30
AX-53802	42.3342	30
AX-53802	29.634	30
AX-53802	46.2554	30
AX-53802	34.0419	30
AX-53802	51.1592	30
AX-53802	37.9355	30
AX-53802	76.4404	30
AX-53802	43.2801	30
AX-53802	45.8881	30
AX-53802	43.675	30
AX-53802	40.819	30
AX-53802	50.6174	30
AX-53802	36.2366	30
AX-53802	80.5544	30
AX-53802	25.474	30
AX-53802	48.7257	30
AX-53802	40.6813	30
AX-53802	32.7654	30
AX-53802	100.537	30
AX-53802	43.7393	30
AX-53802	35.2724	30
AX-53802	79.177	30
AX-53802	34.2164	30
AX-53802	42.3802	30
AX-53802	50.7919	30
AX-53802	46.1544	30
AX-53802	68.8276	30
AX-53802	31.8104	30
AX-53802	31.7094	30
AX-53802	62.0872	30
AX-53802	32.5083	30
AX-53802	40.8098	30
AX-53802	40.6721	30
AX-53802	41.5169	30
AX-53802	18.3295	30
AX-53802	106.469	30
AX-53802	37.6508	30
AX-53802	60.0577	30
AX-53802	108.104	30
AX-53802	56.0814	30
AX-53802	46.1269	30
AX-53802	52.4632	30
AX-53802	23.7935	30
AX-53802	41.8108	30
AX-53802	41.0853	30
AX-53802	42.1138	30
AX-53802	33.0042	30
AX-53802	69.553	30
AX-53802	28.9636	30
AX-53802	53.5928	30
AX-53802	75.0078	30
AX-53802	44.5198	30
AX-53802	74.3742	30
AX-53802	56.6967	30
AX-53802	40.6445	30
AX-53802	65.4574	30
AX-53802	54.5111	30
AX-53802	24.9781	30
AX-53802	44.0515	30
AX-53802	35.7775	30
AX-53802	50.0664	30
AX-53802	24.2986	30
AX-53802	48.0829	30
AX-53802	80.4993	30
AX-53802	58.6986	30
AX-53802	49.9746	30
AX-53802	34.6204	30
AX-53802	83.6308	30
AX-53802	51.1041	30
AX-53802	77.2761	30
AX-53802	51.4715	30
AX-53802	22.563	30
AX-53802	37.6325	30
AX-53802	44.1525	30
AX-53802	57.8997	30
AX-53802	40.1487	30
AX-53802	18.9448	30
AX-53802	54.6947	30
AX-53802	76.9363	30
AX-53802	40.2589	30
AX-53802	40.6537	30
AX-53802	56.0447	30
AX-53802	44.5841	30
AX-53802	16.1072	30
AX-53802	36.4111	30
AX-53802	30.5706	30
AX-53802	37.6233	30
AX-53802	12.0207	30
AX-53802	26.1076	30
AX-53802	65.1084	30
AX-53802	35.401	30
AX-53802	66.9359	30
AX-53802	110.565	30
AX-53802	43.0689	30
AX-53802	47.2472	30
AX-53802	67.8725	30
AX-53802	58.0007	30
AX-53802	89.6917	30
AX-53802	29.7074	30
AX-53802	37.1917	30
AX-53802	32.242	30
AX-53802	53.8591	30
AX-53802	14.1696	60
AX-53802	42.0955	60
AX-53802	39.9558	60
AX-53802	20.7998	60
AX-53802	16.1164	60
AX-53802	54.0336	60
AX-53802	26.9066	60
AX-53802	39.9742	60
AX-53802	49.8185	60
AX-53802	29.6799	60
AX-53802	27.632	60
AX-53802	44.8137	60
AX-53802	36.7142	60
AX-53802	97.8371	60
AX-53802	45.7504	60
AX-53802	75.1456	60
AX-53802	66.1186	60
AX-53802	34.6939	60
AX-53802	14.0594	60
AX-53802	12.287	60
AX-53802	19.4958	60
AX-53802	11.984	60
AX-53802	42.4077	60
AX-53802	12.1309	60
AX-53802	27.4117	60
AX-53802	61.5086	60
AX-53802	63.18	60
AX-53802	69.0755	60
AX-53802	69.7643	60
AX-53802	38.9181	60
AX-53802	20.6896	60
AX-53802	13.2513	60
AX-53802	30.0656	60
AX-53802	20.9926	60
AX-53802	20.8365	60
AX-53802	19.5693	60
AX-53802	27.1362	60
AX-53802	18.6418	60
AX-53802	10.3402	60
AX-53802	23.7659	60
AX-53802	5.89557	60
AX-53802	45.2545	60
AX-53802	48.4502	60
AX-53802	17.7234	60
AX-53802	76.2567	60
AX-53802	16.2266	60
AX-53802	42.0036	60
AX-53802	10.028	60
AX-53802	4.61912	60
AX-53802	49.0471	60
AX-53802	44.5566	60
AX-53802	27.7973	60
AX-53802	50.397	60
AX-53802	73.3732	60
AX-53802	35.3	60
AX-53802	14.6746	60
AX-53802	56.7334	60
AX-53802	32.1226	60
AX-53802	24.2251	60
AX-53802	24.5373	60
AX-53802	23.9496	60
AX-53802	48.1196	60
AX-53802	52.3622	60
AX-53802	13.288	60
AX-53802	17.4296	60
AX-53802	32.5818	60
AX-53802	29.533	60
AX-53802	23.4262	60
AX-53802	21.8008	60
AX-53802	18.4122	60
AX-53802	35.254	60
AX-53802	9.11885	60
AX-53802	35.1071	60
AX-53802	13.8022	60
AX-53802	118.361	60
AX-53802	17.3286	60
AX-53802	16.447	60
AX-53802	45.5575	60
AX-53802	56.5405	60
AX-53802	30.9563	60
AX-53802	22.5079	60
AX-53802	55.6865	60
AX-53802	32.7379	60
AX-53802	16.4745	60
AX-53802	34.7122	60
AX-53802	13.1135	60
AX-53802	36.9897	60
AX-53802	71.2887	60
AX-53802	51.297	60
AX-53802	93.5761	60
AX-53802	59.0475	60
AX-53802	62.9871	60
AX-53802	36.9529	60
AX-53802	36.6958	60
AX-53802	23.417	60
AX-53802	45.9248	60
AX-53802	52.2153	60
AX-53802	14.3073	60
AX-53802	12.7462	60
AX-53802	13.5084	60
AX-53802	27.981	60
AX-53802	49.2951	60
AX-53802	18.3479	60
AX-53802	25.5291	60
AX-53802	106.478	60
AX-53802	8.72398	60
AX-53802	28.3024	60
AX-53802	23.215	60
AX-53802	12.1309	60
AX-53802	13.2604	60
AX-53802	31.0665	60
AX-53802	5.2803	60
AX-53802	68.9929	60
AX-53802	8.88009	60
AX-53802	37.6233	60
AX-53802	16.3552	60
AX-53802	18.9999	60
AX-53802	105.037	60
AX-53802	82.4278	60
AX-53802	41.7098	60
AX-53802	18.6969	60
AX-53802	6.24453	60
AX-53802	13.3523	60
AX-53802	54.8784	60
AX-53802	55.8059	60
AX-53802	29.1013	60
AX-53802	24.0965	60
AX-53802	2.75494	60
AX-53802	51.0307	60
AX-53802	17.7326	60
AX-53802	32.894	60
AX-53802	10.6249	60
AX-53802	33.3164	60
AX-53802	15.0144	60
AX-53802	14.5185	60
AX-53802	32.04	60
AX-53802	29.3768	60
AX-53802	41.4067	60
AX-53802	47.5594	60
AX-53802	11.7269	60
AX-53802	20.3774	60
AX-53802	40.415	60
AX-53802	17.2918	60
AX-53802	60.0761	60
AX-53802	19.2019	60
AX-53802	21.6079	60
AX-53802	33.1327	60
AX-53802	34.1796	60
AX-53802	21.9936	60
AX-53802	35.8877	60
AX-53802	7.19039	60
AX-53802	27.2004	60
AX-53802	49.8277	60
AX-53802	49.6073	60
AX-53802	21.8742	60
AX-53802	16.6858	60
AX-53802	43.8403	60
AX-53802	25.5383	60
AX-53802	39.4783	60
AX-53802	27.8984	60
AX-53802	14.9869	60
AX-53802	57.2293	60
AX-53802	11.8187	60
AX-53802	16.5388	60
AX-53802	32.4716	60
AX-53802	18.8805	60
AX-53802	52.0867	60
AX-53802	120.281	60
AX-53802	61.6739	60
AX-53802	32.2695	60
AX-53802	100.445	60
AX-53802	49.993	60
AX-53802	13.9767	60
AX-53802	14.9134	60
AX-53802	22.2783	60
AX-53802	67.9827	60
AX-53802	23.4354	60
AX-53802	30.9012	60
AX-53802	62.9871	60
AX-53802	22.3885	60
AX-53802	24.069	60
AX-53802	18.0173	60
AX-53802	8.3842	60
AX-53802	47.6054	60
AX-53802	52.9499	60
AX-53802	30.6257	60
AX-53802	17.4939	60
AX-53802	11.9748	60
AX-53802	34.1337	60
AX-53802	14.4543	60
AX-53802	10.0647	60
AX-53802	19.8539	60
AX-53802	75.7425	60
AX-53802	39.4783	60
AX-53802	40.7456	60
NC	24.8817	0
NC	69.6245	0
NC	106.394	0
NC	137.506	0
NC	130.379	0
NC	24.6736	0
NC	112.768	0
NC	120.272	0
NC	62.1977	0
NC	41.6212	0
NC	99.6569	0
NC	115.46	0
NC	130.079	0
NC	131.666	0
NC	134.918	0
NC	112.976	0
NC	72.7721	0
NC	73.7606	0
NC	117.359	0
NC	114.081	0
NC	137.025	0
NC	197.168	0
NC	136.18	0
NC	86.8974	0
NC	100.099	0
NC	31.8923	0
NC	308.908	0
NC	132.278	0
NC	78.6772	0
NC	125.15	0
NC	235.42	0
NC	31.1379	0
NC	89.7848	0
NC	92.2041	0
NC	70.7951	0
NC	87.0014	0
NC	167.122	0
NC	54.3417	0
NC	29.8762	0
NC	37.5632	0
NC	58.0356	0
NC	105.939	0
NC	47.5132	0
NC	100.203	0
NC	61.0532	0
NC	52.807	0
NC	117.216	0
NC	127.283	0
NC	107.253	0
NC	20.0822	0
NC	91.3326	0
NC	107.188	0
NC	77.6236	0
NC	84.8683	0
NC	142.28	0
NC	144.569	0
NC	116.644	0
NC	30.5656	0
NC	83.7758	0
NC	92.9845	0
NC	92.4512	0
NC	55.4863	0
NC	60.5849	0
NC	74.5671	0
NC	129.767	0
NC	114.211	0
NC	130.782	0
NC	138.091	0
NC	129.988	0
NC	46.4077	0
NC	140.472	0
NC	74.476	0
NC	115.642	0
NC	123.095	0
NC	30.2664	0
NC	54.4198	0
NC	32.6467	0
NC	72.7591	0
NC	51.8965	0
NC	85.3756	0
NC	93.2706	0
NC	108.202	0
NC	78.0008	0
NC	86.7283	0
NC	57.1252	0
NC	112.885	0
NC	55.8115	0
NC	55.4083	0
NC	67.9077	0
NC	120.038	0
NC	124.135	0
NC	113.665	0
NC	158.278	0
NC	77.0123	0
NC	121.391	0
NC	64.2918	0
NC	48.2546	0
NC	63.1732	0
NC	82.4881	0
NC	45.9264	0
NC	86.0259	0
NC	32.3735	0
NC	112.898	0
NC	91.6838	0
NC	91.996	0
NC	66.7761	0
NC	71.7186	0
NC	147.573	0
NC	167.226	0
NC	85.4796	0
NC	87.8078	0
NC	103.858	0
NC	61.7295	0
NC	28.9528	0
NC	10.3273	0
NC	9.85903	0
NC	66.7761	0
NC	146.221	0
NC	124.044	0
NC	68.7401	0
NC	50.5178	0
NC	111.779	0
NC	145.102	0
NC	60.0516	0
NC	89.4076	0
NC	118.412	0
NC	112.494	0
NC	23.6851	0
NC	69.8847	0
NC	92.5162	0
NC	111.363	0
NC	77.8837	0
NC	44.1575	0
NC	60.1817	0
NC	153.348	0
NC	23.7371	0
NC	140.238	0
NC	112.312	0
NC	18.7426	0
NC	152.698	0
NC	185.826	0
NC	18.9897	0
NC	122.484	0
NC	126.711	0
NC	119.804	0
NC	144.192	0
NC	104.508	0
NC	117.905	0
NC	88.9004	0
NC	42.4537	0
NC	49.3862	0
NC	135.568	0
NC	132.941	0
NC	116.279	0
NC	158.057	0
NC	82.371	0
NC	151.514	0
NC	154.051	0
NC	107.253	0
NC	122.575	0
NC	93.3226	0
NC	55.3432	0
NC	139.574	0
NC	144.894	0
NC	83.6587	0
NC	140.745	0
NC	125.501	0
NC	165.548	0
NC	51.5583	0
NC	177.749	0
NC	99.3707	0
NC	126.984	0
NC	109.542	0
NC	170.595	0
NC	131.38	0
NC	80.8753	0
NC	72.6421	0
NC	138.209	0
NC	134.176	0
NC	115.564	0
NC	79.0023	0
NC	104.105	0
NC	213.153	0
NC	101.582	0
NC	204.282	0
NC	132.408	0
NC	145.557	0
NC	95.3647	0
NC	157.315	0
NC	122.926	0
NC	97.1466	0
NC	116.396	0
NC	127.543	0
NC	116.657	0
NC	77.8837	0
NC	127.998	0
NC	151.189	0
NC	179.14	0
NC	99.4618	0
NC	67.1012	0
NC	97.2116	0
NC	138.612	0
NC	134.268	0
NC	133.773	0
NC	61.8075	0
NC	126.945	0
NC	116.487	0
NC	102.531	0
NC	142.826	0
NC	31.2159	0
NC	128.571	0
NC	99.0065	0
NC	89.0044	0
NC	127.036	0
NC	121.599	0
NC	78.6121	0
NC	129.637	0
NC	130.574	0
NC	25.7401	0
NC	81.4996	0
NC	111.87	0
NC	154.402	0
NC	42.2976	0
NC	124.083	0
NC	190.001	0
NC	119.895	0
NC	120.493	0
NC	138.547	0
NC	97.6278	0
NC	61.4954	0
NC	47.6823	0
NC	83.3595	0
NC	50.8429	0
NC	114.133	0
NC	51.8965	0
NC	72.7851	0
NC	149.823	0
NC	48.1506	0
NC	46.0825	0
NC	47.6693	0
NC	124.955	0
NC	47.6823	15
NC	26.3254	15
NC	55.0441	15
NC	27.47	15
NC	33.5571	15
NC	27.34	15
NC	14.2683	15
NC	42.4927	15
NC	13.3448	15
NC	36.0024	15
NC	34.5847	15
NC	38.6167	15
NC	19.1198	15
NC	32.5426	15
NC	15.66	15
NC	36.3666	15
NC	37.199	15
NC	29.2259	15
NC	38.5127	15
NC	44.3656	15
NC	30.4225	15
NC	36.4186	15
NC	15.582	15
NC	26.0523	15
NC	54.3547	15
NC	26.5856	15
NC	57.3593	15
NC	35.209	15
NC	69.6245	15
NC	47.1881	15
NC	14.6455	15
NC	29.395	15
NC	53.4183	15
NC	37.9534	15
NC	40.2686	15
NC	51.4152	15
NC	49.3472	15
NC	27.0018	15
NC	22.5405	15
NC	57.8015	15
NC	34.7667	15
NC	34.9749	15
NC	38.2785	15
NC	50.5178	15
NC	176.318	15
NC	48.2936	15
NC	54.2897	15
NC	31.0599	15
NC	20.7846	15
NC	31.9573	15
NC	41.5822	15
NC	51.5453	15
NC	22.7746	15
NC	45.8484	15
NC	49.5943	15
NC	57.8925	15
NC	37.9144	15
NC	57.6454	15
NC	38.2915	15
NC	43.7153	15
NC	61.9896	15
NC	48.2806	15
NC	50.4267	15
NC	37.5242	15
NC	44.4177	15
NC	53.3402	15
NC	40.4246	15
NC	36.4316	15
NC	41.153	15
NC	46.928	15
NC	37.4331	15
NC	46.0435	15
NC	34.4936	15
NC	28.9138	15
NC	32.4646	15
NC	30.8257	15
NC	32.6076	15
NC	72.6551	15
NC	22.0202	15
NC	35.9373	15
NC	39.3841	15
NC	36.7177	15
NC	61.9896	15
NC	27.6651	15
NC	46.5378	15
NC	37.6412	15
NC	31.8272	15
NC	52.7939	15
NC	41.0229	15
NC	53.0671	15
NC	42.0114	15
NC	36.2755	15
NC	35.8853	15
NC	35.8593	15
NC	44.6648	15
NC	34.0644	15
NC	13.0327	15
NC	43.2471	15
NC	61.7685	15
NC	65.9827	15
NC	39.215	15
NC	36.7177	15
NC	34.2985	15
NC	63.7976	15
NC	40.1255	15
NC	34.2595	15
NC	30.7087	15
NC	37.134	15
NC	47.045	15
NC	17.1297	15
NC	37.4721	15
NC	13.0847	15
NC	37.5111	15
NC	34.1945	15
NC	27.431	15
NC	38.1745	15
NC	26.8977	15
NC	55.3432	15
NC	26.5075	15
NC	43.5983	15
NC	26.3254	15
NC	51.9615	15
NC	32.0484	15
NC	41.3221	15
NC	31.294	15
NC	46.5117	15
NC	51.1811	15
NC	48.3977	15
NC	60.2728	15
NC	33.232	15
NC	49.9325	15
NC	41.3611	15
NC	41.088	15
NC	14.3723	15
NC	26.1563	15
NC	44.9509	15
NC	55.2782	15
NC	45.8354	15
NC	38.7988	15
NC	35.0919	15
NC	40.2686	15
NC	26.0133	15
NC	76.8302	15
NC	69.5985	15
NC	42.1415	15
NC	56.3578	15
NC	41.075	15
NC	76.336	15
NC	45.5362	15
NC	47.6433	15
NC	46.6938	15
NC	27.5481	15
NC	43.4942	15
NC	23.3469	15
NC	109.269	15
NC	9.71596	15
NC	57.9836	15
NC	78.5861	15
NC	110.231	15
NC	38.6687	15
NC	32.2435	15
NC	37.316	15
NC	51.7014	15
NC	51.2852	15
NC	18.1443	15
NC	49.8544	15
NC	18.6255	15
NC	20.5115	15
NC	28.3024	15
NC	39.0589	15
NC	155.937	15
NC	35.0529	15
NC	39.6572	15
NC	35.1309	15
NC	35.1439	15
NC	48.2416	15
NC	54.836	15
NC	45.3802	15
NC	38.0834	15
NC	31.4501	15
NC	20.0172	15
NC	41.5952	15
NC	36.5747	15
NC	22.7746	15
NC	66.8151	15
NC	29.8372	15
NC	19.1198	15
NC	72.564	15
NC	47.4872	15
NC	48.0595	15
NC	25.6751	15
NC	40.4767	15
NC	56.3838	15
NC	58.725	15
NC	55.3953	15
NC	29.7072	15
NC	90.4221	15
NC	44.8339	15
NC	48.0205	15
NC	43.5592	15
NC	23.9322	15
NC	29.5511	15
NC	55.5644	15
NC	73.7997	15
NC	37.3681	15
NC	43.9494	15
NC	46.2126	15
NC	30.9558	15
NC	28.6536	15
NC	35.5732	15
NC	30.8127	15
NC	52.1306	15
NC	42.0765	15
NC	29.1609	15
NC	30.3835	15
NC	38.8768	15
NC	20.4464	15
NC	37.3551	15
NC	36.8348	15
NC	42.8569	15
NC	43.5202	15
NC	43.5722	15
NC	50.1796	15
NC	23.9062	15
NC	56.2407	15
NC	34.2205	15
NC	48.3197	15
NC	46.3947	15
NC	49.9195	15
NC	40.9189	15
NC	30.7737	30
NC	15.3999	30
NC	17.8061	30
NC	23.9192	30
NC	40.0474	30
NC	22.3194	30
NC	26.9888	30
NC	28.1984	30
NC	23.1128	30
NC	25.8442	30
NC	26.9237	30
NC	21.461	30
NC	17.8581	30
NC	40.5417	30
NC	31.281	30
NC	19.8351	30
NC	96.6393	30
NC	26.2864	30
NC	12.4864	30
NC	23.0868	30
NC	18.1573	30
NC	25.9092	30
NC	42.9609	30
NC	26.2994	30
NC	31.5021	30
NC	20.2643	30
NC	17.689	30
NC	22.6185	30
NC	23.6201	30
NC	30.7867	30
NC	26.2344	30
NC	18.0142	30
NC	23.516	30
NC	30.5396	30
NC	26.5596	30
NC	26.2084	30
NC	25.3499	30
NC	40.2425	30
NC	27.0148	30
NC	21.3179	30
NC	21.8902	30
NC	32.2695	30
NC	23.0087	30
NC	34.3765	30
NC	22.9567	30
NC	25.7011	30
NC	26.5335	30
NC	17.8191	30
NC	39.4491	30
NC	36.2625	30
NC	31.372	30
NC	23.9712	30
NC	133.5	30
NC	29.46	30
NC	30.4095	30
NC	27.7692	30
NC	32.2304	30
NC	22.5925	30
NC	23.2819	30
NC	43.3641	30
NC	25.7271	30
NC	26.1563	30
NC	15.5559	30
NC	46.9019	30
NC	27.7041	30
NC	18.0792	30
NC	23.438	30
NC	28.9138	30
NC	33.1409	30
NC	30.2144	30
NC	34.8448	30
NC	28.4585	30
NC	32.7377	30
NC	30.4485	30
NC	15.2308	30
NC	26.6246	30
NC	11.9791	30
NC	24.6476	30
NC	24.9597	30
NC	29.382	30
NC	22.4755	30
NC	28.3935	30
NC	35.248	30
NC	39.5012	30
NC	25.2979	30
NC	12.9676	30
NC	17.715	30
NC	17.663	30
NC	24.8427	30
NC	35.8853	30
NC	30.3965	30
NC	30.2664	30
NC	32.8027	30
NC	24.3874	30
NC	23.7111	30
NC	24.1793	30
NC	19.549	30
NC	42.6748	30
NC	23.2168	30
NC	28.5886	30
NC	33.1929	30
NC	30.4746	30
NC	38.2005	30
NC	26.3384	30
NC	35.6252	30
NC	30.4355	30
NC	17.7801	30
NC	23.1778	30
NC	25.6361	30
NC	16.6355	30
NC	52.963	30
NC	31.9703	30
NC	25.2589	30
NC	42.8699	30
NC	30.8778	30
NC	29.8112	30
NC	19.601	30
NC	33.0108	30
NC	15.0877	30
NC	10.2102	30
NC	39.5142	30
NC	29.1219	30
NC	34.0904	30
NC	27.8212	30
NC	21.4219	30
NC	18.8076	30
NC	29.1739	30
NC	17.2858	30
NC	30.0323	30
NC	13.787	30
NC	10.5484	30
NC	26.8197	30
NC	21.0708	30
NC	36.0414	30
NC	12.2913	30
NC	21.9422	30
NC	27.418	30
NC	32.3995	30
NC	35.0269	30
NC	62.9391	30
NC	24.9207	30
NC	19.7701	30
NC	29.5901	30
NC	23.8542	30
NC	28.2634	30
NC	37.7843	30
NC	28.3805	30
NC	24.7126	30
NC	59.9736	30
NC	23.7761	30
NC	22.8006	30
NC	18.8336	30
NC	25.1418	30
NC	18.4694	30
NC	31.6061	30
NC	11.732	30
NC	41.062	30
NC	26.4035	30
NC	23.7111	30
NC	22.3584	30
NC	24.1923	30
NC	7.0496	30
NC	42.5577	30
NC	22.8006	30
NC	18.7556	30
NC	16.1933	30
NC	21.7991	30
NC	14.6195	30
NC	16.6225	30
NC	21.526	30
NC	24.4005	30
NC	21.0708	30
NC	45.2761	30
NC	28.4455	30
NC	20.3164	30
NC	21.0057	30
NC	22.3324	30
NC	9.0136	30
NC	31.32	30
NC	38.7858	30
NC	47.6693	30
NC	20.2904	30
NC	20.7326	30
NC	25.519	30
NC	23.2559	30
NC	15.0617	30
NC	31.5801	30
NC	13.5919	30
NC	25.3109	30
NC	18.8076	30
NC	36.0934	30
NC	28.6666	30
NC	26.4685	30
NC	10.1452	30
NC	31.2029	30
NC	21.8251	30
NC	26.2864	30
NC	22.3844	30
NC	21.526	30
NC	23.3339	30
NC	31.294	30
NC	15.9201	30
NC	18.0532	30
NC	33.0108	30
NC	25.3109	30
NC	20.9537	30
NC	10.9646	30
NC	12.9806	30
NC	9.74197	30
NC	28.3545	30
NC	31.4501	30
NC	37.8103	30
NC	10.2362	60
NC	18.8466	60
NC	17.9752	60
NC	16.7265	60
NC	12.4083	60
NC	17.0777	60
NC	15.1137	60
NC	24.0233	60
NC	15.2308	60
NC	18.0402	60
NC	23.0608	60
NC	18.7035	60
NC	18.2873	60
NC	19.3149	60
NC	22.6446	60
NC	15.1918	60
NC	16.2713	60
NC	11.2117	60
NC	14.3333	60
NC	20.9277	60
NC	18.3784	60
NC	16.0892	60
NC	14.5544	60
NC	16.0242	60
NC	24.7776	60
NC	12.0962	60
NC	15.8291	60
NC	12.3433	60
NC	12.8245	60
NC	18.2483	60
NC	13.644	60
NC	11.3028	60
NC	16.6875	60
NC	7.75196	60
NC	15.4389	60
NC	17.7801	60
NC	11.3808	60
NC	15.5299	60
NC	10.6264	60
NC	15.3999	60
NC	10.6915	60
NC	12.6034	60
NC	19.4449	60
NC	13.4489	60
NC	15.1397	60
NC	22.5405	60
NC	20.6415	60
NC	10.0671	60
NC	17.8711	60
NC	16.5965	60
NC	17.3899	60
NC	14.0862	60
NC	12.7465	60
NC	12.9026	60
NC	10.5614	60
NC	20.7066	60
NC	15.699	60
NC	11.6149	60
NC	14.9967	60
NC	13.8911	60
NC	13.735	60
NC	8.93556	60
NC	12.8636	60
NC	17.637	60
NC	11.3418	60
NC	19.51	60
NC	19.8351	60
NC	15.1267	60
NC	23.9712	60
NC	18.0532	60
NC	14.4894	60
NC	16.4664	60
NC	14.6975	60
NC	19.1588	60
NC	19.679	60
NC	11.745	60
NC	18.8856	60
NC	17.0517	60
NC	17.5069	60
NC	16.1933	60
NC	13.2408	60
NC	14.7755	60
NC	17.676	60
NC	14.7495	60
NC	9.72897	60
NC	11.8751	60
NC	13.5399	60
NC	24.3874	60
NC	19.9132	60
NC	17.7411	60
NC	10.5874	60
NC	17.3769	60
NC	15.751	60
NC	17.4029	60
NC	17.2728	60
NC	26.0523	60
NC	12.0572	60
NC	16.3493	60
NC	13.4229	60
NC	15.4519	60
NC	13.3838	60
NC	12.8636	60
NC	13.4229	60
NC	16.2583	60
NC	16.1022	60
NC	25.454	60
NC	18.7426	60
NC	20.8626	60
NC	14.1772	60
NC	16.3233	60
NC	11.8751	60
NC	16.5444	60
NC	21.6821	60
NC	13.2278	60
NC	18.1182	60
NC	24.6996	60
NC	18.8336	60
NC	16.0632	60
NC	15.621	60
NC	13.8781	60
NC	13.3058	60
NC	18.8726	60
NC	23.8152	60
NC	10.8215	60
NC	15.4909	60
NC	17.3378	60
NC	14.4504	60
NC	25.2459	60
NC	16.1152	60
NC	15.1657	60
NC	16.4014	60
NC	18.3394	60
NC	14.3593	60
NC	23.9842	60
NC	11.6149	60
NC	14.1252	60
NC	19.0677	60
NC	19.3019	60
NC	111.896	60
NC	20.4855	60
NC	18.6385	60
NC	15.5689	60
NC	13.2798	60
NC	20.2513	60
NC	22.2544	60
NC	9.23471	60
NC	144.309	60
NC	10.8215	60
NC	14.9316	60
NC	20.9277	60
NC	16.8046	60
NC	29.7722	60
NC	14.3463	60
NC	26.8457	60
NC	17.7931	60
NC	20.2513	60
NC	19.3539	60
NC	28.9268	60
NC	11.68	60
NC	19.7961	60
NC	13.618	60
NC	18.6255	60
NC	11.6409	60
NC	14.0081	60
NC	18.1313	60
NC	19.7701	60
NC	16.0632	60
NC	9.46883	60
NC	15.3088	60
NC	11.9791	60
NC	27.7302	60
NC	19.1718	60
NC	15.4129	60
NC	19.2628	60
NC	17.8971	60
NC	19.4449	60
NC	15.5429	60
NC	17.9492	60
NC	19.9652	60
NC	24.5565	60
NC	21.474	60
NC	18.6385	60
NC	11.9791	60
NC	19.3669	60
NC	13.3838	60
NC	23.49	60
NC	20.3944	60
NC	13.618	60
NC	16.7916	60
NC	22.3324	60
NC	25.1028	60
NC	21.7601	60
NC	25.0508	60
NC	22.4365	60
NC	18.5475	60
NC	19.0807	60
NC	18.3914	60
NC	27.0148	60
NC	12.0702	60
NC	14.6585	60
NC	17.1818	60
NC	11.5499	60
NC	12.3303	60
NC	20.4074	60
NC	20.4855	60
NC	19.0287	60
NC	18.0532	60
NC	19.562	60
NC	19.1848	60
NC	20.4074	60
NC	9.89805	60
NC	14.4764	60
NC	13.5919	60
NC	12.2913	60
NC	13.2017	60
NC	18.4174	60
NC	17.2598	60
NC	14.3593	60
NC	13.2147	60
NC	16.9346	60
NC	18.9767	60
NC	34.5847	60
NC	17.624	60
NC	12.2913	60
NC	15.3999	60
NC	15.7771	60
NC	16.0762	60
NC	10.6004	60
NC	11.9531	60
NC	15.2698	60
NC	20.1733	60
NC	17.585	60
NC	9.15667	60
NC	15.673	60
NC	17.585	60
NC	14.0732	60
NC	17.1037	60
NC	12.1352	60
NC	15.2698	60
NC	21.2138	60
NC	13.0977	60
NC	41.6733	60

## Sheet: Fig4F
Condition	Mean intensity of FerroOrange intensity per cell
− AX-53802	6220.45
− AX-53802	6896.04
− AX-53802	4211.12
− AX-53802	5406.25
− AX-53802	5269.53
− AX-53802	4687.17
− AX-53802	4248.44
− AX-53802	5370.04
− AX-53802	6158.52
− AX-53802	6759.83
− AX-53802	4968.2
− AX-53802	4472.85
− AX-53802	5838.86
− AX-53802	7578.55
− AX-53802	4311.79
− AX-53802	5025.3
− AX-53802	5132.54
− AX-53802	4896.27
− AX-53802	4254.21
− AX-53802	4414.44
− AX-53802	4694.74
− AX-53802	4529.08
− AX-53802	6368.1
− AX-53802	5521.99
− AX-53802	4797.91
− AX-53802	3290.58
− AX-53802	5797.66
− AX-53802	4936.14
− AX-53802	4516.06
− AX-53802	4909.08
− AX-53802	6393.88
− AX-53802	3643.43
− AX-53802	4999.37
− AX-53802	4155.03
− AX-53802	4913.17
− AX-53802	4562.53
− AX-53802	4649.65
− AX-53802	4872.29
− AX-53802	4145.66
− AX-53802	5390.11
− AX-53802	4819.16
− AX-53802	5601.25
− AX-53802	2584.58
− AX-53802	4458.23
− AX-53802	6960.05
− AX-53802	6389.71
− AX-53802	4134.5
− AX-53802	3807.83
− AX-53802	4619.72
− AX-53802	5702.49
− AX-53802	4733
− AX-53802	4846.99
− AX-53802	3712.02
− AX-53802	2217.83
− AX-53802	3434.82
− AX-53802	4797.66
− AX-53802	6039.65
− AX-53802	4387.05
− AX-53802	4760.78
− AX-53802	5064.86
− AX-53802	6586.62
− AX-53802	5184.11
− AX-53802	5759.15
− AX-53802	4408.97
− AX-53802	5458.05
− AX-53802	4772.72
− AX-53802	3825.85
− AX-53802	4858.74
− AX-53802	4769.43
− AX-53802	5098.24
− AX-53802	5082.82
− AX-53802	3836.89
− AX-53802	4428.47
− AX-53802	5773.22
− AX-53802	4410.03
− AX-53802	5504.6
− AX-53802	8223
− AX-53802	8015.05
− AX-53802	7116.37
− AX-53802	5341.06
− AX-53802	4879.9
− AX-53802	6369.45
− AX-53802	6013.86
− AX-53802	8345.68
− AX-53802	9398.53
− AX-53802	7278.93
− AX-53802	6887.53
− AX-53802	6470.96
− AX-53802	6683.73
− AX-53802	6763.26
− AX-53802	6133.94
− AX-53802	5599.6
− AX-53802	6797.92
− AX-53802	7182.65
− AX-53802	5906.07
− AX-53802	8133.59
− AX-53802	9709.88
− AX-53802	5555.71
− AX-53802	7002.67
− AX-53802	6323.03
− AX-53802	6953.96
− AX-53802	5609.57
− AX-53802	6106.26
− AX-53802	4270.48
− AX-53802	7254.69
− AX-53802	5020.34
− AX-53802	8588.55
− AX-53802	4908.04
− AX-53802	6749.2
− AX-53802	8147.94
− AX-53802	5729.08
− AX-53802	5231.06
− AX-53802	5759.33
− AX-53802	5426.41
− AX-53802	6195.91
− AX-53802	6913.19
− AX-53802	6431.32
− AX-53802	6120.96
− AX-53802	6690.17
− AX-53802	6262.6
− AX-53802	7203.41
− AX-53802	7485.38
− AX-53802	4742.88
− AX-53802	6908.95
− AX-53802	6928.52
− AX-53802	8203.4
− AX-53802	8415.05
− AX-53802	6652.61
− AX-53802	7602.07
− AX-53802	5576.55
− AX-53802	6974.04
− AX-53802	8368.12
− AX-53802	8650.71
− AX-53802	8942.4
− AX-53802	6204.96
− AX-53802	5974.73
− AX-53802	5693.11
− AX-53802	6131.79
− AX-53802	7079.29
− AX-53802	6141.58
− AX-53802	5287.12
− AX-53802	8149.67
− AX-53802	6065.86
− AX-53802	5912.24
− AX-53802	5126.32
− AX-53802	7831.96
− AX-53802	5899.34
− AX-53802	6651.6
− AX-53802	7053.36
− AX-53802	8012.27
− AX-53802	5689.74
− AX-53802	7579.05
− AX-53802	6403.66
− AX-53802	5799.6
− AX-53802	5300.53
− AX-53802	6088.89
− AX-53802	6802.81
− AX-53802	8808.82
− AX-53802	7633.2
− AX-53802	9450.66
− AX-53802	7354.64
− AX-53802	8235.92
− AX-53802	5996.56
− AX-53802	6828.85
− AX-53802	6857.28
− AX-53802	7591.69
− AX-53802	7408.08
− AX-53802	7410.4
− AX-53802	5161.79
− AX-53802	6582.78
− AX-53802	6890.01
− AX-53802	8105.58
− AX-53802	7823.61
− AX-53802	5279.57
− AX-53802	6874.15
− AX-53802	5150.63
− AX-53802	7095.43
− AX-53802	5450
− AX-53802	6459.85
− AX-53802	7920.63
− AX-53802	5561.42
− AX-53802	7061.91
− AX-53802	7842.78
− AX-53802	7652.51
− AX-53802	7419.32
− AX-53802	11013.8
− AX-53802	6692.68
− AX-53802	5947.24
− AX-53802	9240.27
− AX-53802	5984.95
− AX-53802	8731.45
− AX-53802	7048.92
− AX-53802	9437.47
− AX-53802	10246.8
− AX-53802	5187.8
− AX-53802	8602.67
− AX-53802	5953.71
− AX-53802	9830.65
− AX-53802	10310.7
− AX-53802	8902.85
− AX-53802	7870.87
− AX-53802	7152.25
− AX-53802	6900.59
− AX-53802	8901.31
− AX-53802	7279.43
− AX-53802	8676.91
− AX-53802	6603.46
− AX-53802	7616.61
− AX-53802	8239.75
− AX-53802	6824.6
− AX-53802	8158.8
− AX-53802	6298.64
− AX-53802	6486.62
− AX-53802	7095.37
− AX-53802	7341.63
− AX-53802	10519.3
− AX-53802	7293.3
− AX-53802	5837.04
− AX-53802	7883.96
− AX-53802	5120.46
− AX-53802	8982.46
− AX-53802	7063.82
− AX-53802	9003.76
− AX-53802	5631.24
− AX-53802	7984.06
− AX-53802	7168.09
− AX-53802	6520.49
− AX-53802	6496.62
− AX-53802	6960.86
− AX-53802	6286.74
− AX-53802	10550.6
− AX-53802	7700.18
− AX-53802	7472.14
− AX-53802	6033.83
− AX-53802	6459.69
− AX-53802	6336.57
− AX-53802	4130.63
− AX-53802	7872.74
− AX-53802	5506.17
− AX-53802	8208.3
− AX-53802	5449.96
− AX-53802	6585.78
− AX-53802	5360.47
− AX-53802	5988.03
− AX-53802	6560.91
− AX-53802	5371.31
− AX-53802	9752.91
− AX-53802	5700.82
− AX-53802	7964.47
− AX-53802	4643.37
− AX-53802	5745.21
− AX-53802	6795.02
− AX-53802	5036.09
− AX-53802	6989.4
− AX-53802	5773.38
− AX-53802	6404.38
− AX-53802	3653.76
− AX-53802	4977.77
− AX-53802	8937.98
− AX-53802	9310.94
− AX-53802	7026.41
− AX-53802	7456.05
− AX-53802	4890.81
− AX-53802	5280.08
− AX-53802	5878.17
− AX-53802	5829.42
− AX-53802	6396.76
− AX-53802	5669.11
− AX-53802	4736.69
− AX-53802	4752.76
− AX-53802	6002.59
− AX-53802	7555.73
− AX-53802	5219.33
− AX-53802	5648.92
− AX-53802	5237.77
− AX-53802	6910.64
− AX-53802	4659.08
− AX-53802	4928.03
− AX-53802	4148.79
− AX-53802	3905.77
− AX-53802	6108.75
− AX-53802	4044.34
− AX-53802	4363.35
+AX-53802	3357.99
+AX-53802	5918.46
+AX-53802	4981.88
+AX-53802	5262.6
+AX-53802	6274.68
+AX-53802	4938.43
+AX-53802	8501.35
+AX-53802	4886.89
+AX-53802	6106.84
+AX-53802	4461.7
+AX-53802	4318.57
+AX-53802	4368.09
+AX-53802	4695.97
+AX-53802	4623.57
+AX-53802	4229.12
+AX-53802	4021.6
+AX-53802	5115.43
+AX-53802	3533.33
+AX-53802	4668.85
+AX-53802	6211.34
+AX-53802	2669.97
+AX-53802	3517.25
+AX-53802	4758.89
+AX-53802	3926.01
+AX-53802	5083.55
+AX-53802	4245.76
+AX-53802	4473.34
+AX-53802	4526.03
+AX-53802	3452.67
+AX-53802	4112.64
+AX-53802	4654.89
+AX-53802	4626.03
+AX-53802	6905.52
+AX-53802	5574.49
+AX-53802	4706.52
+AX-53802	3791.12
+AX-53802	3083.53
+AX-53802	4215.3
+AX-53802	3239.7
+AX-53802	3924.02
+AX-53802	3647.97
+AX-53802	5044.93
+AX-53802	4585.61
+AX-53802	4137.92
+AX-53802	4796.69
+AX-53802	2471.93
+AX-53802	3786.43
+AX-53802	3532.32
+AX-53802	3586.59
+AX-53802	3330.55
+AX-53802	3993.14
+AX-53802	3995.46
+AX-53802	4680.53
+AX-53802	4756.61
+AX-53802	4485.66
+AX-53802	5301.57
+AX-53802	4024.33
+AX-53802	4418.58
+AX-53802	4519.96
+AX-53802	4115.06
+AX-53802	4843.83
+AX-53802	4806.9
+AX-53802	4373.5
+AX-53802	5675.38
+AX-53802	3503.23
+AX-53802	4874.25
+AX-53802	4818.25
+AX-53802	3664.34
+AX-53802	5071.96
+AX-53802	4473.24
+AX-53802	4177.16
+AX-53802	4386.64
+AX-53802	4839.94
+AX-53802	4849
+AX-53802	4981.25
+AX-53802	5414.08
+AX-53802	3798.32
+AX-53802	4016.38
+AX-53802	5362.68
+AX-53802	5666.25
+AX-53802	4517.61
+AX-53802	4847.84
+AX-53802	5312.37
+AX-53802	4842.73
+AX-53802	2974.83
+AX-53802	5142.26
+AX-53802	5058.05
+AX-53802	6244.03
+AX-53802	5327.08
+AX-53802	4412.28
+AX-53802	6005.49
+AX-53802	5799.65
+AX-53802	5270.8
+AX-53802	5001.87
+AX-53802	6868.17
+AX-53802	5111.41
+AX-53802	5963.54
+AX-53802	6056.89
+AX-53802	6379.77
+AX-53802	5206.92
+AX-53802	3827.21
+AX-53802	6385.77
+AX-53802	5226.46
+AX-53802	5456.75
+AX-53802	4749.49
+AX-53802	5327.28
+AX-53802	5341.32
+AX-53802	5563.27
+AX-53802	5834.87
+AX-53802	6042.59
+AX-53802	6760.39
+AX-53802	5532.99
+AX-53802	3700.38
+AX-53802	5758.11
+AX-53802	4626.56
+AX-53802	4835.98
+AX-53802	4716.19
+AX-53802	5774.96
+AX-53802	6374.06
+AX-53802	4162.66
+AX-53802	5356.7
+AX-53802	4818.28
+AX-53802	4791.24
+AX-53802	5197.24
+AX-53802	3680.43
+AX-53802	5142.35
+AX-53802	4804.55
+AX-53802	2424.42
+AX-53802	6439.64
+AX-53802	8015.95
+AX-53802	5740.25
+AX-53802	4443.91
+AX-53802	4811.69
+AX-53802	4213.61
+AX-53802	6735.61
+AX-53802	7957.87
+AX-53802	5581.12
+AX-53802	5517.23
+AX-53802	4508.45
+AX-53802	6167.07
+AX-53802	6315.54
+AX-53802	5064.55
+AX-53802	5880.44
+AX-53802	12076.1
+AX-53802	5282.12
+AX-53802	6370.35
+AX-53802	6478.91
+AX-53802	6057.34
+AX-53802	4822.56
+AX-53802	4191.18
+AX-53802	6641.16
+AX-53802	4811.37
+AX-53802	9277.62
+AX-53802	6723.92
+AX-53802	5042.87
+AX-53802	6553.1
+AX-53802	6548.77
+AX-53802	5921.07
+AX-53802	5497.29
+AX-53802	6272.83
+AX-53802	6100.82
+AX-53802	5906.34
+AX-53802	5885.49
+AX-53802	6806.26
+AX-53802	8855.63
+AX-53802	6020.58
+AX-53802	6570.62
+AX-53802	3727.66
+AX-53802	7598.96
+AX-53802	5171.45
+AX-53802	5283.56
+AX-53802	5062.87
+AX-53802	5450.62
+AX-53802	4830.33
+AX-53802	4100.5
+AX-53802	6041.87
+AX-53802	3339.92
+AX-53802	7495
+AX-53802	7648.8
+AX-53802	6469.15
+AX-53802	4762.59
+AX-53802	6578.54
+AX-53802	5759.77
+AX-53802	7094.91
+AX-53802	5820.58
+AX-53802	5896.56
+AX-53802	7048.76
+AX-53802	4275.98
+AX-53802	6447.44
+AX-53802	6506.4
+AX-53802	5067.55
+AX-53802	5137.36
+AX-53802	6945.97
+AX-53802	6108.92
+AX-53802	6393.15
+AX-53802	5341.72
+AX-53802	6796.59
+AX-53802	5694.24
+AX-53802	7004.49
+AX-53802	4922.94
+AX-53802	7135.72
+AX-53802	4242.34
+AX-53802	9460.63
+AX-53802	5732.38
+AX-53802	7664.98
+AX-53802	6300.43
+AX-53802	4956.62
+AX-53802	7197.62
+AX-53802	7032.12
+AX-53802	5048.28
+AX-53802	6673.18
+AX-53802	7323.29
+AX-53802	7919.22
+AX-53802	7208.01
+AX-53802	6973.5
+AX-53802	6997.24
+AX-53802	9393.46
+AX-53802	6892.57
+AX-53802	7710.28
+AX-53802	7084.35
+AX-53802	3731.22
+AX-53802	8240.38
+AX-53802	5804.54
+AX-53802	5163.4
+AX-53802	5556.13
+AX-53802	6223.14
+AX-53802	6407.48
+AX-53802	6315.01
+AX-53802	7927.78
+AX-53802	3398.94
+AX-53802	7801.08
+AX-53802	7968.52
+AX-53802	7634.95
+AX-53802	4882.04
+AX-53802	5502.51
+AX-53802	5685.99
+AX-53802	7911.96
+AX-53802	6490.23
+AX-53802	5204.43
+AX-53802	6877.8
+AX-53802	5498.64
+AX-53802	4694.67
+AX-53802	3855.87
+AX-53802	5614.48
+AX-53802	6068.88
+AX-53802	6180.51
+AX-53802	7385.01
+AX-53802	6897.68
+AX-53802	6472.03
+AX-53802	7282.87
+AX-53802	6184.92
+AX-53802	6015.24
+AX-53802	4827.39
+AX-53802	5414.51
+AX-53802	4670.23
+AX-53802	5051.62
+AX-53802	5394.99
+AX-53802	6243.78
+AX-53802	5674.83
+AX-53802	4766.64
+AX-53802	4597.28
+AX-53802	6400.17
+AX-53802	7074.85
+AX-53802	6415.6
+AX-53802	5255.57
+AX-53802	5979.95
+AX-53802	5960.79
+AX-53802	6353.1
+AX-53802	5367.42
+AX-53802	6818.81
+AX-53802	6335.83
+AX-53802+Fer1	5221.37
+AX-53802+Fer1	6877.09
+AX-53802+Fer1	6340.94
+AX-53802+Fer1	7158.55
+AX-53802+Fer1	5247.95
+AX-53802+Fer1	5477.61
+AX-53802+Fer1	6814.13
+AX-53802+Fer1	6313.11
+AX-53802+Fer1	5660.55
+AX-53802+Fer1	6832.41
+AX-53802+Fer1	7843.21
+AX-53802+Fer1	7401.57
+AX-53802+Fer1	5097.84
+AX-53802+Fer1	6148.18
+AX-53802+Fer1	6939.65
+AX-53802+Fer1	6938.49
+AX-53802+Fer1	7328.62
+AX-53802+Fer1	7243.05
+AX-53802+Fer1	5670.81
+AX-53802+Fer1	5119.9
+AX-53802+Fer1	4650.74
+AX-53802+Fer1	6379.72
+AX-53802+Fer1	7164.83
+AX-53802+Fer1	8089.43
+AX-53802+Fer1	6201.65
+AX-53802+Fer1	5082.48
+AX-53802+Fer1	6992.08
+AX-53802+Fer1	4397.94
+AX-53802+Fer1	8194.82
+AX-53802+Fer1	3617.78
+AX-53802+Fer1	6372.08
+AX-53802+Fer1	5922
+AX-53802+Fer1	4177.07
+AX-53802+Fer1	6392.53
+AX-53802+Fer1	7120.11
+AX-53802+Fer1	4721.03
+AX-53802+Fer1	6007.71
+AX-53802+Fer1	4571.65
+AX-53802+Fer1	3550.53
+AX-53802+Fer1	3906.11
+AX-53802+Fer1	3546.69
+AX-53802+Fer1	4139.72
+AX-53802+Fer1	4451.92
+AX-53802+Fer1	3679.3
+AX-53802+Fer1	5972.68
+AX-53802+Fer1	5044.48
+AX-53802+Fer1	4021.83
+AX-53802+Fer1	4513.95
+AX-53802+Fer1	4259.57
+AX-53802+Fer1	5855.22
+AX-53802+Fer1	4160.92
+AX-53802+Fer1	5428.01
+AX-53802+Fer1	4371.75
+AX-53802+Fer1	5856.91
+AX-53802+Fer1	5252.58
+AX-53802+Fer1	6261.38
+AX-53802+Fer1	4919.33
+AX-53802+Fer1	4557.62
+AX-53802+Fer1	4417.14
+AX-53802+Fer1	4788.33
+AX-53802+Fer1	4867.74
+AX-53802+Fer1	7241.96
+AX-53802+Fer1	3195.57
+AX-53802+Fer1	6620.87
+AX-53802+Fer1	5264.61
+AX-53802+Fer1	4407.07
+AX-53802+Fer1	5047.3
+AX-53802+Fer1	5332.63
+AX-53802+Fer1	6206.46
+AX-53802+Fer1	5075.12
+AX-53802+Fer1	4741.44
+AX-53802+Fer1	4496.68
+AX-53802+Fer1	5281.03
+AX-53802+Fer1	4981.23
+AX-53802+Fer1	6564.82
+AX-53802+Fer1	5473.8
+AX-53802+Fer1	5790.15
+AX-53802+Fer1	4677.15
+AX-53802+Fer1	4454.72
+AX-53802+Fer1	7242.61
+AX-53802+Fer1	5297.8
+AX-53802+Fer1	5006.35
+AX-53802+Fer1	7469.91
+AX-53802+Fer1	6882.4
+AX-53802+Fer1	5974.56
+AX-53802+Fer1	3327.39
+AX-53802+Fer1	5473
+AX-53802+Fer1	5673.34
+AX-53802+Fer1	5948.62
+AX-53802+Fer1	6824.71
+AX-53802+Fer1	5393.95
+AX-53802+Fer1	3930.35
+AX-53802+Fer1	6428.83
+AX-53802+Fer1	5574.69
+AX-53802+Fer1	5552.86
+AX-53802+Fer1	5570.25
+AX-53802+Fer1	6515.4
+AX-53802+Fer1	5812.64
+AX-53802+Fer1	5286.81
+AX-53802+Fer1	7140.39
+AX-53802+Fer1	5962.27
+AX-53802+Fer1	5484.98
+AX-53802+Fer1	5457.6
+AX-53802+Fer1	5119.43
+AX-53802+Fer1	3307.93
+AX-53802+Fer1	8650.72
+AX-53802+Fer1	5619.94
+AX-53802+Fer1	5496.83
+AX-53802+Fer1	4925.85
+AX-53802+Fer1	5118.53
+AX-53802+Fer1	5294.09
+AX-53802+Fer1	6601.2
+AX-53802+Fer1	6718.11
+AX-53802+Fer1	6625.5
+AX-53802+Fer1	6532.84
+AX-53802+Fer1	6184.11
+AX-53802+Fer1	8688.27
+AX-53802+Fer1	6275.01
+AX-53802+Fer1	4312.44
+AX-53802+Fer1	6493.97
+AX-53802+Fer1	6323.7
+AX-53802+Fer1	4488.18
+AX-53802+Fer1	5738.74
+AX-53802+Fer1	5855.33
+AX-53802+Fer1	5738.54
+AX-53802+Fer1	5905.05
+AX-53802+Fer1	7215.3
+AX-53802+Fer1	6605.86
+AX-53802+Fer1	4528.03
+AX-53802+Fer1	4727.26
+AX-53802+Fer1	5329.11
+AX-53802+Fer1	5614.34
+AX-53802+Fer1	6461.86
+AX-53802+Fer1	5726.91
+AX-53802+Fer1	5798.71
+AX-53802+Fer1	6123.87
+AX-53802+Fer1	4974.56
+AX-53802+Fer1	7825.25
+AX-53802+Fer1	4542.11
+AX-53802+Fer1	6040.33
+AX-53802+Fer1	6182.24
+AX-53802+Fer1	6718.59
+AX-53802+Fer1	5184.85
+AX-53802+Fer1	5939.74
+AX-53802+Fer1	5864.37
+AX-53802+Fer1	6054.17
+AX-53802+Fer1	7170.74
+AX-53802+Fer1	5139.22
+AX-53802+Fer1	8633.76
+AX-53802+Fer1	5779.36
+AX-53802+Fer1	6727.15
+AX-53802+Fer1	8538.08
+AX-53802+Fer1	6568.4
+AX-53802+Fer1	5596.94
+AX-53802+Fer1	5544.08
+AX-53802+Fer1	9674.6
+AX-53802+Fer1	7000.46
+AX-53802+Fer1	8285.27
+AX-53802+Fer1	6901.56
+AX-53802+Fer1	10573.9
+AX-53802+Fer1	3952.83
+AX-53802+Fer1	8079.26
+AX-53802+Fer1	8315.13
+AX-53802+Fer1	6488.77
+AX-53802+Fer1	6869.46
+AX-53802+Fer1	6656.25
+AX-53802+Fer1	6163.47
+AX-53802+Fer1	8013.45
+AX-53802+Fer1	8165.55
+AX-53802+Fer1	6611.53
+AX-53802+Fer1	6419.28
+AX-53802+Fer1	9247.63
+AX-53802+Fer1	8042.17
+AX-53802+Fer1	7745.18
+AX-53802+Fer1	6211.09
+AX-53802+Fer1	7430.8
+AX-53802+Fer1	7419.54
+AX-53802+Fer1	5706.52
+AX-53802+Fer1	6597.17
+AX-53802+Fer1	8295.38
+AX-53802+Fer1	6820.07
+AX-53802+Fer1	8678.52
+AX-53802+Fer1	7121.69
+AX-53802+Fer1	8328.01
+AX-53802+Fer1	6290.53
+AX-53802+Fer1	6900.98
+AX-53802+Fer1	6818.44
+AX-53802+Fer1	12705
+AX-53802+Fer1	9030.42
+AX-53802+Fer1	7810.62
+AX-53802+Fer1	7160.95
+AX-53802+Fer1	7118.82
+AX-53802+Fer1	9064.12
+AX-53802+Fer1	5992.83
+AX-53802+Fer1	7803.08
+AX-53802+Fer1	8073.95
+AX-53802+Fer1	6881.07
+AX-53802+Fer1	8378.04
+AX-53802+Fer1	8037.6
+AX-53802+Fer1	8745.86
+AX-53802+Fer1	7388.05
+AX-53802+Fer1	8533.26
+AX-53802+Fer1	10172.4
+AX-53802+Fer1	8587.91
+AX-53802+Fer1	7047.28
+AX-53802+Fer1	7658.89
+AX-53802+Fer1	6160.4
+AX-53802+Fer1	8755.57
+AX-53802+Fer1	6932.57
+AX-53802+Fer1	6514.31
+AX-53802+Fer1	6931.14
+AX-53802+Fer1	6205.17
+AX-53802+Fer1	8793.66
+AX-53802+Fer1	7364.06
+AX-53802+Fer1	6208.88
+AX-53802+Fer1	7601.11
+AX-53802+Fer1	7693.43
+AX-53802+Fer1	8176.66
+AX-53802+Fer1	7356.6
+AX-53802+Fer1	6225.14
+AX-53802+Fer1	6910.08
+AX-53802+Fer1	5685.4
+AX-53802+Fer1	5676.49
+AX-53802+Fer1	3427.4
+AX-53802+Fer1	3222.72
+AX-53802+Fer1	5194.4
+AX-53802+Fer1	5245.07
+AX-53802+Fer1	5294.26
+AX-53802+Fer1	5577.7
+AX-53802+Fer1	5563.78
+AX-53802+Fer1	6597.96
+AX-53802+Fer1	9217
+AX-53802+Fer1	4470.3
+AX-53802+Fer1	6878.17
+AX-53802+Fer1	8515.32
+AX-53802+Fer1	5537.82
+AX-53802+Fer1	5471.46
+AX-53802+Fer1	4787.24
+AX-53802+Fer1	8499.43
+AX-53802+Fer1	4621.11
+AX-53802+Fer1	5707.99
+AX-53802+Fer1	6539.85
+AX-53802+Fer1	4951.75
+AX-53802+Fer1	5134.95
+AX-53802+Fer1	5200.03
+AX-53802+Fer1	5851.09
+AX-53802+Fer1	5870.23
+AX-53802+Fer1	5380.39
+AX-53802+Fer1	5518.1
+AX-53802+Fer1	6256.89
+AX-53802+Fer1	3854.02

## Sheet: Fig5D_LineGraph
Drug	AX-53802 conc [μM]	% Relative Cell Viability
Y27632	0	100
CK666	0	100
NSC668394	0	100
Nutlin-3a	0	100
EX527	0	100
Tubastatin A	0	100
Y27632	0	100
CK666	0	100
NSC668394	0	100
Nutlin-3a	0	100
EX527	0	100
Tubastatin A	0	100
Y27632	0	100
CK666	0	100
NSC668394	0	100
Nutlin-3a	0	100
EX527	0	100
Tubastatin A	0	100
PP2	0	100
PF-573228	0	100
Defactinib	0	100
DMSO	0	100
Cytochalasin D	0	100
PP2	0	100
PF-573228	0	100
Defactinib	0	100
DMSO	0	100
Cytochalasin D	0	100
PP2	0	100
PF-573228	0	100
Defactinib	0	100
DMSO	0	100
Cytochalasin D	0	100
Y27632	0.2	99.3915
CK666	0.2	102.483
NSC668394	0.2	96.5738
Nutlin-3a	0.2	97.9196
EX527	0.2	100.045
Tubastatin A	0.2	102.282
Y27632	0.2	95.93
CK666	0.2	97.7958
NSC668394	0.2	95.5894
Nutlin-3a	0.2	100.903
EX527	0.2	98.7558
Tubastatin A	0.2	99.1348
Y27632	0.2	100.911
CK666	0.2	96.345
NSC668394	0.2	83.665
Nutlin-3a	0.2	88.1428
EX527	0.2	78.3246
Tubastatin A	0.2	98.8372
PP2	0.2	94.4507
PF-573228	0.2	81.3443
Defactinib	0.2	91.9989
DMSO	0.2	88.3831
Cytochalasin D	0.2	103.13
PP2	0.2	98.8621
PF-573228	0.2	75.5541
Defactinib	0.2	99.4517
DMSO	0.2	105.814
Cytochalasin D	0.2	102.07
PP2	0.2	98.0711
PF-573228	0.2	83.445
Defactinib	0.2	94.3781
DMSO	0.2	97.567
Cytochalasin D	0.2	100.92
Y27632	0.4	85.7048
CK666	0.4	89.5587
NSC668394	0.4	86.2143
Nutlin-3a	0.4	85.8015
EX527	0.4	98.4188
Tubastatin A	0.4	102.298
Y27632	0.4	86.0512
CK666	0.4	94.7684
NSC668394	0.4	90.6937
Nutlin-3a	0.4	93.1224
EX527	0.4	93.3365
Tubastatin A	0.4	96.7332
Y27632	0.4	95.5386
CK666	0.4	99.6954
NSC668394	0.4	99.0219
Nutlin-3a	0.4	98.14
EX527	0.4	81.2211
Tubastatin A	0.4	86.9985
PP2	0.4	83.7675
PF-573228	0.4	47.9909
Defactinib	0.4	75.4522
DMSO	0.4	76.6478
Cytochalasin D	0.4	88.7029
PP2	0.4	91.7538
PF-573228	0.4	48.9978
Defactinib	0.4	86.373
DMSO	0.4	94.5036
Cytochalasin D	0.4	93.4612
PP2	0.4	91.5864
PF-573228	0.4	63.0197
Defactinib	0.4	89.2289
DMSO	0.4	92.782
Cytochalasin D	0.4	95.971
Y27632	0.8	73.3338
CK666	0.8	85.3025
NSC668394	0.8	78.4502
Nutlin-3a	0.8	77.618
EX527	0.8	89.6331
Tubastatin A	0.8	90.3079
Y27632	0.8	76.8529
CK666	0.8	89.6301
NSC668394	0.8	84.3161
Nutlin-3a	0.8	85.2834
EX527	0.8	89.5079
Tubastatin A	0.8	93.7192
Y27632	0.8	85.2607
CK666	0.8	92.3078
NSC668394	0.8	88.9832
Nutlin-3a	0.8	92.9812
EX527	0.8	72.5791
Tubastatin A	0.8	85.3059
PP2	0.8	45.9612
PF-573228	0.8	14.4886
Defactinib	0.8	61.8832
DMSO	0.8	66.7184
Cytochalasin D	0.8	77.3046
PP2	0.8	49.8378
PF-573228	0.8	11.4361
Defactinib	0.8	74.6773
DMSO	0.8	83.8722
Cytochalasin D	0.8	83.7732
PP2	0.8	58.5605
PF-573228	0.8	22.2413
Defactinib	0.8	73.2482
DMSO	0.8	80.3821
Cytochalasin D	0.8	79.8555
Y27632	1.6	49.9395
CK666	1.6	79.4598
NSC668394	1.6	67.0011
Nutlin-3a	1.6	66.5567
EX527	1.6	76.3218
Tubastatin A	1.6	90.6401
Y27632	1.6	46.5401
CK666	1.6	86.3624
NSC668394	1.6	72.4839
Nutlin-3a	1.6	73.03
EX527	1.6	75.8197
Tubastatin A	1.6	83.8582
Y27632	1.6	54.9539
CK666	1.6	90.6524
NSC668394	1.6	80.8157
Nutlin-3a	1.6	90.5647
EX527	1.6	72.402
Tubastatin A	1.6	75.3465
PP2	1.6	4.34032
PF-573228	1.6	0.687029
Defactinib	1.6	10.5457
DMSO	1.6	49.6389
Cytochalasin D	1.6	44.8597
PP2	1.6	4.49939
PF-573228	1.6	1.12308
Defactinib	1.6	13.1627
DMSO	1.6	57.4933
Cytochalasin D	1.6	45.6783
PP2	1.6	8.57597
PF-573228	1.6	2.8497
Defactinib	1.6	16.7456
DMSO	1.6	60.1303
Cytochalasin D	1.6	51.3698
Y27632	3.2	5.18027
CK666	3.2	78.4619
NSC668394	3.2	63.2678
Nutlin-3a	3.2	50.1125
EX527	3.2	71.1521
Tubastatin A	3.2	76.3187
Y27632	3.2	3.20371
CK666	3.2	79.6281
NSC668394	3.2	61.9571
Nutlin-3a	3.2	47.0973
EX527	3.2	66.1777
Tubastatin A	3.2	72.5019
Y27632	3.2	3.79987
CK666	3.2	87.0836
NSC668394	3.2	68.9732
Nutlin-3a	3.2	63.5361
EX527	3.2	57.7058
Tubastatin A	3.2	61.8138
PP2	3.2	0.691107
PF-573228	3.2	0.286369
Defactinib	3.2	0.439093
DMSO	3.2	4.14032
Cytochalasin D	3.2	2.90113
PP2	3.2	0.950772
PF-573228	3.2	0.367123
Defactinib	3.2	0.458085
DMSO	3.2	4.10306
Cytochalasin D	3.2	2.57063
PP2	3.2	1.24276
PF-573228	3.2	0.353672
Defactinib	3.2	0.592232
DMSO	3.2	8.21479
Cytochalasin D	3.2	3.02153

## Sheet: Fig5D_BarGraph
Drug	AX-53802 conc [μM]	% Relative Cell Viability
Y27632	1.6	49.9395
CK666	1.6	79.4598
NSC668394	1.6	67.0011
Nutlin-3a	1.6	66.5567
EX527	1.6	76.3218
Tubastatin A	1.6	90.6401
Y27632	1.6	46.5401
CK666	1.6	86.3624
NSC668394	1.6	72.4839
Nutlin-3a	1.6	73.03
EX527	1.6	75.8197
Tubastatin A	1.6	83.8582
Y27632	1.6	54.9539
CK666	1.6	90.6524
NSC668394	1.6	80.8157
Nutlin-3a	1.6	90.5647
EX527	1.6	72.402
Tubastatin A	1.6	75.3465
PP2	1.6	4.34032
PF-573228	1.6	0.687029
Defactinib	1.6	10.5457
DMSO	1.6	49.6389
Cytochalasin D	1.6	44.8597
PP2	1.6	4.49939
PF-573228	1.6	1.12308
Defactinib	1.6	13.1627
DMSO	1.6	57.4933
Cytochalasin D	1.6	45.6783
PP2	1.6	8.57597
PF-573228	1.6	2.8497
Defactinib	1.6	16.7456
DMSO	1.6	60.1303
Cytochalasin D	1.6	51.3698

## Sheet: Fig5E
Condition	% Relative Cell Viability
PP2_1.6μM_AX-53802	4.34033
PF228_1.6μM_AX-53802	0.687029
Def_1.6μM_AX-53802	10.5457
DMSO_1.6μM_AX-53802	49.6389
PP2_1.6μM_AX-53802	4.49939
PF228_1.6μM_AX-53802	1.12308
Def_1.6μM_AX-53802	13.1627
DMSO_1.6μM_AX-53802	57.4933
PP2_1.6μM_AX-53802	8.57597
PF228_1.6μM_AX-53802	2.8497
Def_1.6μM_AX-53802	16.7456
DMSO_1.6μM_AX-53802	60.1303
PP2_1.6μM_AX-53802+Fer1	93.8375
PF228_1.6μM_AX-53802+Fer1	95.0422
Def_1.6μM_AX-53802+Fer1	89.4263
DMSO_1.6μM_AX-53802+Fer1	92.3392
PP2_1.6μM_AX-53802+Fer1	94.6192
PF228_1.6μM_AX-53802+Fer1	95.2159
Def_1.6μM_AX-53802+Fer1	89.53
DMSO_1.6μM_AX-53802+Fer1	98.5356
PP2_1.6μM_AX-53802+Fer1	93.3158
PF228_1.6μM_AX-53802+Fer1	97.5764
Def_1.6μM_AX-53802+Fer1	89.5739
DMSO_1.6μM_AX-53802+Fer1	94.316

## Sheet: Fig6A
condition	ACSL4	Nrf2	pFAK	pSTAT3
DMSO_-AX-53802	0.903274	2.18096	1.74544	2.56601
DMSO_+AX-53802	0.899978	3.61976	2.14664	2.08271
PF-573228_-AX-53802	0.871972	0.101895	0.848826	0.636168
PF-573228_+AX-53802	1.25474	0.207115	0.306389	0.225924
Defactinib_-AX-53802	1.12026	0.0807218	0.51825	0.257184
Defactinib_+AX-53802	1.27233	0.245575	0.240677	0.324836
PP2_-AX-53802	1.00415	0.514984	1.48643	1.19884
PP2_+AX-53802	0.673298	1.04899	0.707351	0.708325
DMSO_-AX-53802	1.21845	1.26781	3.09765	1.64196
DMSO_+AX-53802	1.07588	3.66149	2.38243	1.9168
PF-573228_-AX-53802	1.05225	0.301851	0.641153	1.20525
PF-573228_+AX-53802	0.93142	0.309287	0.141743	0.428174
Defactinib_-AX-53802	0.702771	0.244797	0.227784	0.371948
Defactinib_+AX-53802	1.11572	0.544536	0.112687	0.259699
PP2_-AX-53802	1.13633	0.989207	0.969114	1.40263
PP2_+AX-53802	0.767179	0.681029	0.427439	0.773534
DMSO_-AX-53802	1.01233	1.54538	2.6467	2.46167
DMSO_+AX-53802	0.933875	4.26598	1.29846	1.42251
PF-573228_-AX-53802	1.02818	0.349893	0.859533	0.739637
PF-573228_+AX-53802	1.17993	0.349361	0.451993	0.0537487
Defactinib_-AX-53802	1.07378	0.296012	0.445284	0.137825
Defactinib_+AX-53802	0.900467	0.387814	0.299158	0.0626492
PP2_-AX-53802	0.962203	0.394351	1.00161	1.62814
PP2_+AX-53802	0.909236	0.411208	0.997267	1.49382

## Sheet: Fig6B
Target	FoldChange	Well_cond
ACSL4	1	-
ACSL4	0.822144	PF-573228
ACSL4	0.772046	Defactinib
ACSL4	0.524099	PP2
HMOX1	1	-
HMOX1	0.473357	PF-573228
HMOX1	0.276838	Defactinib
HMOX1	0.690212	PP2
NRF2	1	-
NRF2	0.210479	PF-573228
NRF2	0.186231	Defactinib
NRF2	0.529111	PP2
hSLC7A11	1	-
hSLC7A11	0.662974	PF-573228
hSLC7A11	0.47253	Defactinib
hSLC7A11	0.695495	PP2
ACSL4	1	-
ACSL4	1.14213	PF-573228
ACSL4	0.899595	Defactinib
ACSL4	0.768478	PP2
HMOX1	1	-
HMOX1	0.410749	PF-573228
HMOX1	0.298724	Defactinib
HMOX1	0.733079	PP2
NRF2	1	-
NRF2	0.220645	PF-573228
NRF2	0.232181	Defactinib
NRF2	0.63339	PP2
hSLC7A11	1	-
hSLC7A11	0.878222	PF-573228
hSLC7A11	0.626532	Defactinib
hSLC7A11	0.755165	PP2
ACSL4	1	-
ACSL4	0.86661	PF-573228
ACSL4	1.00769	Defactinib
ACSL4	0.69516	PP2
HMOX1	1	-
HMOX1	0.42438	PF-573228
HMOX1	0.40614	Defactinib
HMOX1	0.651223	PP2
NRF2	1	-
NRF2	0.149327	PF-573228
NRF2	0.249942	Defactinib
NRF2	0.511816	PP2
hSLC7A11	1	-
hSLC7A11	0.444794	PF-573228
hSLC7A11	0.5455	Defactinib
hSLC7A11	0.666429	PP2

## Sheet: Fig6D
Cell	Drug1	Drug2	N1	N2	N3
HeLa	AX-53802_3	PF-573228_6	19.1162	17.3062	14.1347
HeLa	AX-53802_3	Defactinib_6	5.92468	5.56517	4.35025
HeLa	AX-53802_3	DMSO	58.022	54.5691	51.1273
HeLa	AX-53802_3	PP2_15	37.0725	42.5754	37.1192
HeLa	AX-53802_3+Fer1	PF-573228_6	71.4318	63.752	68.529
HeLa	AX-53802_3+Fer1	Defactinib_6	26.3697	22.0775	23.6458
HeLa	AX-53802_3+Fer1	DMSO	73.6582	69.7049	75.478
HeLa	AX-53802_3+Fer1	PP2_15	46.1745	45.9812	48.9856
HCT116	AX-53802_8	PF-573228_12	23.8398	24.8488	22.2008
HCT116	AX-53802_8	Defactinib_6	39.8202	45.7615	43.2977
HCT116	AX-53802_8	DMSO	60.1705	51.5791	49.9342
HCT116	AX-53802_8	PP2_15	43.195	48.9314	49.3828
HCT116	AX-53802_16	PF-573228_12	4.94271	6.2144	5.42282
HCT116	AX-53802_16	Defactinib_6	7.92046	8.87085	9.60296
HCT116	AX-53802_16	DMSO	8.61732	9.80404	9.08537
HCT116	AX-53802_16	PP2_15	6.6252	6.76161	7.43871
HCT116	AX-53802_16+Fer1	PF-573228_12	35.7252	34.1355	32.9062
HCT116	AX-53802_16+Fer1	Defactinib_6	41.4364	39.7409	39.215
HCT116	AX-53802_16+Fer1	DMSO	29.0619	31.5719	28.6634
HCT116	AX-53802_16+Fer1	PP2_15	31.5757	30.5332	33.5614
HT29	AX-53802_8	PF-573228_12	26.4006	22.8062	22.5053
HT29	AX-53802_8	Defactinib_6	38.7025	43.3794	47.321
HT29	AX-53802_8	DMSO	50.1279	44.4005	51.1853
HT29	AX-53802_8	PP2_15	30.7796	34.5795	35.6832
HT29	AX-53802_16	PF-573228_12	0.587911	0.671052	0.643527
HT29	AX-53802_16	Defactinib_6	2.42063	1.41495	2.20909
HT29	AX-53802_16	DMSO	9.49782	6.79957	6.19026
HT29	AX-53802_16	PP2_15	2.92588	2.39595	2.43417
HT29	AX-53802_16+Fer1	PF-573228_12	109.612	104.972	105.71
HT29	AX-53802_16+Fer1	Defactinib_6	108.863	107.157	105.581
HT29	AX-53802_16+Fer1	DMSO	109.974	106.532	109.539
HT29	AX-53802_16+Fer1	PP2_15	113.455	113.578	105.809
SW480	AX-53802_3	DMSO	32.5891	22.6077	40.9115
SW480	AX-53802_3	PF-573228_12	5.65677	6.36076	6.42354
SW480	AX-53802_3	Defactinib_6	2.32756	3.46163	3.95691
SW480	AX-53802_3	PP2_15	21.3319	9.13756	9.79492
SW480	AX-53802_3+Fer1	DMSO	60.9617	57.7597	51.2172
SW480	AX-53802_3+Fer1	PF-573228_12	5.75284	5.07835	5.90486
SW480	AX-53802_3+Fer1	Defactinib_6	9.43816	10.1394	12.7443
SW480	AX-53802_3+Fer1	PP2_15	41.0842	36.9813	36.1484
